# Supplementary material for: Detection and quantification of microRNA in cerebral microdialysate
Source: J Transl Med. 2015 May 7;13:149. doi: 10.1186/s12967-015-0505-1 (PMC4438475; doi:10.1186/s12967-015-0505-1)
Supplement: Additional file 1: — All normalized Cq values. These four spreadsheets show normalized Cq values of all screened miRNAs from the in vitro study of microdialysis in the total RNA solution (1A), cerebrospinal fluid from a neurological healthy patient (1B), cerebrospinal fluid from a subarachnoid hemorrhage patient (1C) and normalized Cq values of all screened miRNAs from the in vivo study of microdialysis and cerebrospinal fluid from two subarachnoid hemorrhage patients sampled at day 3 and 9 (2A). Blanks represents a raw Cq value above 32. [file 12967_2015_505_MOESM1_ESM.xlsx]

## Sheet: 1A
#	Target Name	RNA MD20	RNA MD100	RNA REF
1	hsa-let-7a-000377	26.2115		25.8531
2	hsa-let-7c-000379	21.4595		19.1141
3	hsa-let-7d-002283	27.4045		24.7811
4	hsa-let-7e-002406	21.6765		21.1491
5	hsa-let-7f-000382
6	hsa-let-7g-002282	29.4185		27.1291
7	hsa-miR-1-002222	27.2185	26.3934	29.4791
8	hsa-miR-9-000583	24.6125		24.4971
9	hsa-miR-10a-000387
10	hsa-miR-10b-002218
11	hsa-miR-15a-000389
12	hsa-miR-15b-000390	26.5865		24.8681
13	hsa-miR-16-000391	28.8205		27.8741
14	hsa-miR-17-002308	25.2555		24.5571
15	hsa-miR-18a-002422
16	hsa-miR-18b-002217
17	hsa-miR-19a-000395
18	hsa-miR-19b-000396	28.2515	29.7014	28.4541
19	hsa-miR-20a-000580	24.1825	22.6464	25.0341
20	hsa-miR-20b-001014			31.2731
21	hsa-miR-21-000397
22	hsa-miR-22-000398
23	hsa-miR-23a-000399
24	hsa-miR-23b-000400	28.9185		28.1701
25	hsa-miR-24-000402	19.4745	20.3054	18.7631
26	hsa-miR-25-000403	30.7445	30.1834	27.1181
27	hsa-miR-26a-000405	24.3825		23.3131
28	hsa-miR-26b-000407			28.1491
29	hsa-miR-27a-000408			29.9271
30	hsa-miR-27b-000409	21.7625	23.0294	23.4521
31	hsa-miR-28-3p-002446	22.9555		22.3151
32	hsa-miR-28-000411	28.1735		28.3891
33	hsa-miR-29a-002112	25.9895		25.1061
34	hsa-miR-29b-000413	22.2825	23.1704	23.5351
35	hsa-miR-29c-000587	22.2855	23.0764	23.0471
36	hsa-miR-30b-000602	23.1215		22.4181
37	hsa-miR-30c-000419	23.5015	25.0114	22.4691
38	hsa-miR-31-002279	23.5485		22.4341
39	hsa-miR-32-002109
40	hsa-miR-33b-002085
41	hsa-miR-34a-000426	15.9175	16.9124	17.9461
42	hsa-miR-34c-000428		29.4704
43	hsa-miR-92a-000431	17.8155	19.6034	17.4601
44	hsa-miR-93-001090	27.5095		25.5261
45	hsa-miR-95-000433	27.4235		26.8711
46	hsa-miR-96-000186	25.9585	24.3314	27.7071
47	hsa-miR-98-000577
48	hsa-miR-99a-000435	23.6695		25.3891
49	hsa-miR-99b-000436	20.9735		19.0701
50	hsa-miR-100-000437	22.3305		23.8361
51	hsa-miR-101-002253
52	hsa-miR-103-000439	25.7455		24.8401
53	hsa-miR-105-002167
54	hsa-miR-106a-002169	23.4085	26.2794	23.4331
55	hsa-miR-106b-000442	21.5125	21.9624	21.8061
56	hsa-miR-107-000443	30.8465		28.6851
57	hsa-miR-122-002245
58	hsa-miR-124a-001182	25.8975		22.4541
59	hsa-miR-125a-3p-002199			29.8381
60	hsa-miR-125a-5p-002198	25.7985		20.0961
61	hsa-miR-125b-000449	22.2245	28.6364	19.7261
62	hsa-miR-126-002228	26.5365		25.6161
63	hsa-miR-127-000452	19.8945		18.6951
64	hsa-miR-127-5p-002229
65	hsa-miR-128a-002216	28.6575		26.4351
66	hsa-miR-129-3p-001184	26.5595		25.6371
67	hsa-miR-129-000590	29.2575		25.5161
68	hsa-miR-130a-000454	28.0005		27.0291
69	hsa-miR-130b-000456			28.7141
70	hsa-miR-132-000457	21.7045		21.2951
71	hsa-miR-133a-002246	24.5895		23.1841
72	hsa-miR-133b-002247			32.4331
73	hsa-miR-134-001186	25.0545		22.0921
74	hsa-miR-135a-000460			30.2821
75	hsa-miR-135b-002261			23.9841
76	hsa-miR-136-000592	16.2255	16.9524	18.5881
77	hsa-miR-137-001129
78	hsa-miR-138-002284	23.1365		22.7691
79	hsa-miR-139-3p-002313	20.2965		17.9031
80	hsa-miR-139-5p-002289	20.2195		18.5951
81	hsa-miR-140-3p-002234	30.7715		29.4701
82	hsa-miR-140-001187	29.7885		29.5501
83	hsa-miR-141-000463
84	hsa-miR-142-3p-000464			29.9041
85	hsa-miR-142-5p-002248
86	hsa-miR-143-002249			27.9451
87	hsa-miR-145-002278	25.3935		23.3631
88	hsa-miR-146a-000468	22.2785	26.3264	21.9751
89	hsa-miR-146b-3p-002361	29.6665		27.3631
90	hsa-miR-146b-001097	26.1365		26.0231
91	hsa-miR-147b-002262
92	hsa-miR-148a-000470
93	hsa-miR-148b-000471
94	hsa-miR-149-002255	16.8425		15.9351
95	hsa-miR-150-000473	20.1775	25.1744	19.3211
96	hsa-miR-152-000475	27.9705		26.5661
97	hsa-miR-153-001191
98	hsa-miR-154-000477
99	hsa-miR-181a-000480	20.5075	26.3844	20.6061
100	hsa-miR-181c-000482	24.5935		24.5481
101	hsa-miR-182-002334
102	hsa-miR-183-002269
103	hsa-miR-184-000485	21.2185	20.6014	21.2091
104	hsa-miR-185-002271	28.2435		28.7431
105	hsa-miR-186-002285	25.9065	25.7014	25.1601
106	hsa-miR-187-001193	28.5705		28.4981
107	hsa-miR-188-3p-002106
108	hsa-miR-190-000489
109	hsa-miR-191-002299	20.0975	23.1124	19.2191
110	hsa-miR-192-000491	22.1875	21.8244	22.3361
111	hsa-miR-193a-3p-002250
112	hsa-miR-193a-5p-002281	24.9675		22.2841
113	hsa-miR-193b-002367	18.5255	28.3884	16.6501
114	hsa-miR-194-000493	18.0025	18.2304	19.4501
115	hsa-miR-195-000494		30.9094	25.7511
116	hsa-miR-196b-002215
117	hsa-miR-197-000497	22.1735		17.3861
118	hsa-miR-198-002273			32.6221
119	hsa-miR-199a-000498
120	hsa-miR-199a-3p-002304
121	hsa-miR-199b-000500
122	hsa-miR-200a-000502
123	hsa-miR-200b-002251
124	hsa-miR-200c-002300			28.6981
125	hsa-miR-202-002363	23.0655	19.9154	23.8801
126	hsa-miR-203-000507	20.5845	21.7304	22.1231
127	hsa-miR-204-000508	23.7845		22.3501
128	hsa-miR-205-000509	23.1595	25.0564	23.6691
129	hsa-miR-208b-002290
130	hsa-miR-210-000512	26.3935		24.5841
131	hsa-miR-214-002306	29.9085	22.2394	24.2351
132	hsa-miR-215-000518	25.7575	26.1694	26.9871
133	hsa-miR-216a-002220
134	hsa-miR-216b-002326
135	hsa-miR-217-002337
136	hsa-miR-218-000521	24.6205	28.6464	24.6811
137	hsa-miR-219-000522	30.4615
138	hsa-miR-221-000524	21.9175		21.6431
139	hsa-miR-222-002276	16.2275	18.7774	16.9721
140	hsa-miR-223-002295	22.0465	28.4374	22.4261
141	hsa-miR-224-002099
142	hsa-miR-296-3p-002101
143	hsa-miR-296-000527	25.8555		22.5561
144	hsa-miR-299-3p-001015	23.4615		27.6621
145	hsa-miR-299-5p-000600	29.4155		28.0641
146	hsa-miR-301-000528
147	hsa-miR-301b-002392
148	hsa-miR-302a-000529	16.9455	18.6304	18.9291
149	hsa-miR-302b-000531			28.5561
150	hsa-miR-302c-000533	21.4645	23.0414	22.5561
151	hsa-miR-320-002277	17.1925	26.1484	16.0021
152	hsa-miR-323-3p-002227	28.9905		26.3201
153	hsa-miR-324-3p-002161	20.9755	27.5844	19.8381
154	hsa-miR-324-5p-000539	22.6125		21.5221
155	hsa-miR-326-000542	28.3465		26.5821
156	hsa-miR-328-000543	16.1945	22.3864	15.2501
157	hsa-miR-329-001101			30.7891
158	hsa-miR-330-000544	28.5135		25.6221
159	hsa-miR-330-5p-002230
160	hsa-miR-331-000545	16.6975		16.0601
161	hsa-miR-331-5p-002233	27.3385	31.6374	27.8341
162	hsa-miR-335-000546
163	hsa-miR-337-5p-002156
164	hsa-miR-338-3p-002252
165	hsa-miR-339-3p-002184	26.9125		24.6351
166	hsa-miR-339-5p-002257	29.4825		24.7651
167	hsa-miR-340-002258
168	hsa-miR-155-002623	15.7455	16.7744	16.9901
169	hsa-let-7b-002619	19.2795		17.3311
170	hsa-miR-342-3p-002260	23.3915		20.2831
171	hsa-miR-342-5p-002147			31.0821
172	hsa-miR-345-002186	22.5495		21.3711
173	hsa-miR-361-000554	25.1185		25.6541
174	hsa-miR-362-3p-002117
175	hsa-miR-362-001273
176	hsa-miR-363-001271	27.5575	29.6114	29.3441
177	hsa-miR-365-001020			31.8921
178	hsa-miR-367-000555	22.4865	21.7584	21.5851
179	hsa-miR-369-3p-000557
180	hsa-miR-369-5p-001021
181	hsa-miR-370-002275	18.4285		17.5591
182	hsa-miR-371-3p-002124
183	hsa-miR-372-000560		25.9254	27.5781
184	hsa-miR-373-000561	27.0875	25.5274	27.5401
185	hsa-miR-374-000563	16.2325	17.5004	18.6661
186	hsa-miR-374-5p-001319	17.3395	19.1314	19.4181
187	hsa-miR-375-000564	24.9055		24.6601
188	hsa-miR-376a-000565	25.0355	24.5924	24.0381
189	hsa-miR-376b-001102
190	hsa-miR-377-000566
191	hsa-miR-379-001138			28.3771
192	hsa-miR-380-3p-000569
193	hsa-miR-381-000571	24.5605	28.0604	25.9461
194	hsa-miR-382-000572	28.2895		29.2201
195	hsa-miR-383-000573	22.9475	31.1124	21.1651
196	hsa-miR-409-5p-002331
197	hsa-miR-410-001274	17.7265	18.3864	19.0991
198	hsa-miR-411-001610			31.3091
199	hsa-miR-422a-002297		22.0424	26.1241
200	hsa-miR-423-5p-002340	28.8015		22.7691
201	hsa-miR-424-000604
202	hsa-miR-425-5p-001516
203	hsa-miR-429-001024
204	hsa-miR-431-001979
205	hsa-miR-433-001028	23.4465		21.0111
206	hsa-miR-449-001030
207	hsa-miR-449b-001608
208	hsa-miR-450a-002303
209	hsa-miR-450b-3p-002208
210	hsa-miR-450b-5p-002207
211	hsa-miR-451-001141	29.3635
212	hsa-miR-452-002329
213	hsa-miR-453-002318
214	hsa-miR-454-002323	16.4805	19.0254	18.1881
215	hsa-miR-455-3p-002244	28.7635		29.3231
216	hsa-miR-455-001280
217	hsa-miR-483-5p-002338	15.4845	18.5844	16.9841
218	hsa-miR-484-001821	16.2695	29.2724	16.0681
219	hsa-miR-485-3p-001277	24.9905		21.7661
220	hsa-miR-485-5p-001036			25.5161
221	hsa-miR-486-3p-002093	30.5695		29.2951
222	hsa-miR-486-001278	23.1435	25.9994	21.4521
223	hsa-miR-487a-001279
224	hsa-miR-487b-001285	26.6085		26.8751
225	hsa-miR-488-002357
226	hsa-miR-489-002358		21.1024	19.0881
227	hsa-miR-490-001037	24.0435	24.4734	27.6611
228	hsa-miR-491-3p-002360
229	hsa-miR-491-001630	19.1135	23.5674	19.2771
230	hsa-miR-493-002364
231	hsa-miR-494-002365	28.6635		27.1781
232	hsa-miR-495-001663			32.4201
233	hsa-miR-496-001953
234	hsa-miR-499-3p-002427
235	hsa-miR-499-001352	25.3515	26.1214	27.7961
236	hsa-miR-500-002428			30.7041
237	hsa-miR-501-3p-002435			30.4311
238	hsa-miR-501-001047
239	hsa-miR-502-3p-002083
240	hsa-miR-502-001109			28.2501
241	hsa-miR-503-001048
242	hsa-miR-504-002084	25.8525		23.7581
243	hsa-miR-505-002089			31.7471
244	hsa-miR-507-001051
245	hsa-miR-508-001052
246	hsa-miR-508-5p-002092
247	hsa-miR-509-5p-002235
248	hsa-miR-510-002241
249	hsa-miR-512-3p-001823
250	hsa-miR-512-5p-001145
251	hsa-miR-513-5p-002090
252	hsa-miR-515-3p-002369
253	hsa-miR-515-5p-001112
254	hsa-miR-516a-5p-002416
255	hsa-miR-516b-001150
256	hsa-miR-517a-002402
257	hsa-miR-517c-001153
258	hsa-miR-518a-3p-002397
259	hsa-miR-518a-5p-002396
260	hsa-miR-518b-001156	20.1835	20.4624	22.7591
261	hsa-miR-518c-002401
262	hsa-miR-518d-001159		26.5204
263	hsa-miR-518d-5p-002389
264	hsa-miR-518e-002395
265	hsa-miR-518f-002388	16.5045	17.3644	18.6891
266	hsa-miR-519a-002415
267	hsa-miR-519d-002403
268	hsa-miR-519e-002370
269	hsa-miR-520a-001167
270	hsa-miR-520a#-001168
271	hsa-miR-520d-5p-002393		30.9034
272	hsa-miR-520g-001121
273	hsa-miR-521-001122
274	hsa-miR-522-002413
275	hsa-miR-523-002386	15.9745	18.1314	17.9301
276	hsa-miR-524-5p-001982
277	hsa-miR-525-3p-002385
278	hsa-miR-525-001174
279	hsa-miR-526b-002382
280	hsa-miR-532-3p-002355	21.5515		20.2681
281	hsa-miR-532-001518	26.9125		25.7481
282	hsa-miR-539-001286	26.7425		26.6521
283	hsa-miR-541-002201			28.8841
284	hsa-miR-542-3p-001284			27.9691
285	hsa-miR-542-5p-002240
286	hsa-miR-544-002265	25.9055	24.4294	25.9561
287	hsa-miR-545-002267	26.8665		20.6331
288	hsa-miR-548a-001538			31.1121
289	hsa-miR-548a-5p-002412
290	hsa-miR-548b-001541
291	hsa-miR-548b-5p-002408
292	hsa-miR-548c-001590
293	hsa-miR-548c-5p-002429
294	hsa-miR-548d-001605
295	hsa-miR-548d-5p-002237
296	hsa-miR-551b-001535	20.5225	21.9964	21.0841
297	hsa-miR-556-3p-002345
298	hsa-miR-556-5p-002344
299	hsa-miR-561-001528
300	hsa-miR-570-002347
301	hsa-miR-574-3p-002349	22.3635		17.3911
302	hsa-miR-576-3p-002351
303	hsa-miR-576-5p-002350
304	hsa-miR-579-002398
305	hsa-miR-582-3p-002399
306	hsa-miR-582-5p-001983
307	hsa-miR-589-002409			32.1841
308	hsa-miR-590-5p-001984	24.4705	24.8164	25.3991
309	hsa-miR-597-001551		31.4714	27.7181
310	hsa-miR-598-001988
311	hsa-miR-615-001960
312	hsa-miR-615-5p-002353
313	hsa-miR-616-002414			31.3481
314	hsa-miR-618-001593	23.9265	20.6664	23.1481
315	hsa-miR-624-002430
316	hsa-miR-625-002431
317	hsa-miR-627-001560	17.6125	18.2944	19.3651
318	hsa-miR-628-5p-002433	16.8115	17.5884	18.6371
319	hsa-miR-629-002436
320	hsa-miR-636-002088	20.1595	20.8764	20.4211
321	hsa-miR-642-001592	27.3945		24.2441
322	hsa-miR-651-001604	24.3865	24.2074	26.9731
323	hsa-miR-652-002352	29.5475		23.4111
324	hsa-miR-653-002292
325	hsa-miR-654-3p-002239
326	hsa-miR-654-001611			26.1601
327	hsa-miR-655-001612
328	hsa-miR-660-001515
329	hsa-miR-671-3p-002322	27.3195		24.0081
330	hsa-miR-672-002327
331	hsa-miR-674-002021
332	hsa-miR-708-002341	23.9375	26.0834	23.6191
333	hsa-miR-744-002324	20.1335		17.6971
334	hsa-miR-758-001990	27.0375	27.3774	23.2151
335	hsa-miR-871-002354
336	hsa-miR-872-002264
337	hsa-miR-873-002356
338	hsa-miR-874-002268
339	hsa-miR-875-3p-002204	25.2175	21.3684	24.8501
340	hsa-miR-876-3p-002225
341	hsa-miR-876-5p-002205
342	hsa-miR-885-3p-002372	28.4885		24.8001
343	hsa-miR-885-5p-002296	23.0635		20.2551
344	hsa-miR-886-3p-002194	30.1525		26.3131
345	hsa-miR-886-5p-002193	29.2085		25.7451
346	hsa-miR-887-002374
347	hsa-miR-888-002212
348	hsa-miR-889-002202
349	hsa-miR-890-002209
350	hsa-miR-891a-002191
351	hsa-miR-891b-002210
352	hsa-miR-892a-002195
353	hsa-miR-147-000469	24.2925	25.3784	25.9391
354	hsa-miR-208-000511	26.6155	22.4434	25.3321
355	hsa-miR-211-000514	24.6185		23.4661
356	hsa-miR-212-000515	18.2985	19.6894	19.4591
357	hsa-miR-219-1-3p-002095
358	hsa-miR-219-2-3p-002390	24.5635		23.7181
359	hsa-miR-220-000523
360	hsa-miR-220b-002206
361	hsa-miR-220c-002211
362	hsa-miR-298-002190
363	hsa-miR-325-000540
364	hsa-miR-346-000553	23.1355		20.4281
365	hsa-miR-376c-002122
366	hsa-miR-384-000574
367	hsa-miR-412-001023
368	hsa-miR-448-001029
369	hsa-miR-492-001039
370	hsa-miR-506-001050
371	hsa-miR-509-3-5p-002155
372	hsa-miR-511-001111
373	hsa-miR-517b-001152			25.0041
374	hsa-miR-519c-001163
375	hsa-miR-520b-001116	27.4095	25.7964	29.6381
376	hsa-miR-520e-001119	21.9815	19.9624	22.4881
377	hsa-miR-520f-001120	24.9525	23.3874	23.9541

## Sheet: 1B
#	Target Name	H MD100	H REF
1	hsa-let-7a-000377
2	hsa-let-7c-000379		27.2872
3	hsa-let-7d-002283
4	hsa-let-7e-002406
5	hsa-let-7f-000382
6	hsa-let-7g-002282
7	hsa-miR-1-002222		31.2972
8	hsa-miR-9-000583		30.3072
9	hsa-miR-10a-000387
10	hsa-miR-10b-002218
11	hsa-miR-15a-000389
12	hsa-miR-15b-000390
13	hsa-miR-16-000391		29.4172
14	hsa-miR-17-002308		25.2572
15	hsa-miR-18a-002422
16	hsa-miR-18b-002217
17	hsa-miR-19a-000395
18	hsa-miR-19b-000396		25.5472
19	hsa-miR-20a-000580	25.4328	20.9372
20	hsa-miR-20b-001014
21	hsa-miR-21-000397		25.6572
22	hsa-miR-22-000398
23	hsa-miR-23a-000399
24	hsa-miR-23b-000400
25	hsa-miR-24-000402	27.4328	24.4172
26	hsa-miR-25-000403	29.9528	28.9572
27	hsa-miR-26a-000405		30.4072
28	hsa-miR-26b-000407		27.7672
29	hsa-miR-27a-000408
30	hsa-miR-27b-000409	23.0128	22.3272
31	hsa-miR-28-3p-002446		31.3972
32	hsa-miR-28-000411
33	hsa-miR-29a-002112	28.4528	30.7572
34	hsa-miR-29b-000413	22.6828	22.0372
35	hsa-miR-29c-000587	25.2228	21.5072
36	hsa-miR-30b-000602		23.9672
37	hsa-miR-30c-000419	26.4328	24.5072
38	hsa-miR-31-002279
39	hsa-miR-32-002109
40	hsa-miR-33b-002085
41	hsa-miR-34a-000426	17.3028	16.4472
42	hsa-miR-34c-000428		28.0672
43	hsa-miR-92a-000431	20.4228	19.7472
44	hsa-miR-93-001090
45	hsa-miR-95-000433
46	hsa-miR-96-000186	25.6128	25.6572
47	hsa-miR-98-000577
48	hsa-miR-99a-000435		26.0872
49	hsa-miR-99b-000436		27.5572
50	hsa-miR-100-000437	30.6728	25.8672
51	hsa-miR-101-002253
52	hsa-miR-103-000439
53	hsa-miR-105-002167
54	hsa-miR-106a-002169	25.8028	23.2672
55	hsa-miR-106b-000442	27.1128	19.6072
56	hsa-miR-107-000443
57	hsa-miR-122-002245
58	hsa-miR-124a-001182
59	hsa-miR-125a-3p-002199
60	hsa-miR-125a-5p-002198
61	hsa-miR-125b-000449	31.8428	25.9372
62	hsa-miR-126-002228		31.0472
63	hsa-miR-127-000452
64	hsa-miR-127-5p-002229
65	hsa-miR-128a-002216
66	hsa-miR-129-3p-001184
67	hsa-miR-129-000590
68	hsa-miR-130a-000454		23.6972
69	hsa-miR-130b-000456
70	hsa-miR-132-000457
71	hsa-miR-133a-002246
72	hsa-miR-133b-002247
73	hsa-miR-134-001186
74	hsa-miR-135a-000460		24.3172
75	hsa-miR-135b-002261
76	hsa-miR-136-000592	17.7528	17.2472
77	hsa-miR-137-001129
78	hsa-miR-138-002284
79	hsa-miR-139-3p-002313
80	hsa-miR-139-5p-002289
81	hsa-miR-140-3p-002234
82	hsa-miR-140-001187
83	hsa-miR-141-000463
84	hsa-miR-142-3p-000464		26.4872
85	hsa-miR-142-5p-002248
86	hsa-miR-143-002249
87	hsa-miR-145-002278
88	hsa-miR-146a-000468	29.9828	25.5072
89	hsa-miR-146b-3p-002361
90	hsa-miR-146b-001097		29.3572
91	hsa-miR-147b-002262
92	hsa-miR-148a-000470
93	hsa-miR-148b-000471
94	hsa-miR-149-002255		31.2272
95	hsa-miR-150-000473	25.5228	22.7972
96	hsa-miR-152-000475	30.7728	26.8972
97	hsa-miR-153-001191
98	hsa-miR-154-000477
99	hsa-miR-181a-000480
100	hsa-miR-181c-000482
101	hsa-miR-182-002334
102	hsa-miR-183-002269
103	hsa-miR-184-000485	23.6628	22.0872
104	hsa-miR-185-002271
105	hsa-miR-186-002285		26.6772
106	hsa-miR-187-001193
107	hsa-miR-188-3p-002106
108	hsa-miR-190-000489
109	hsa-miR-191-002299	26.0628	22.8072
110	hsa-miR-192-000491	23.4228	22.2972
111	hsa-miR-193a-3p-002250
112	hsa-miR-193a-5p-002281		28.7172
113	hsa-miR-193b-002367		27.0972
114	hsa-miR-194-000493	19.6428
115	hsa-miR-195-000494
116	hsa-miR-196b-002215
117	hsa-miR-197-000497	30.9428	27.6472
118	hsa-miR-198-002273
119	hsa-miR-199a-000498
120	hsa-miR-199a-3p-002304
121	hsa-miR-199b-000500
122	hsa-miR-200a-000502
123	hsa-miR-200b-002251
124	hsa-miR-200c-002300
125	hsa-miR-202-002363	22.9328	22.5272
126	hsa-miR-203-000507	21.8128	21.8572
127	hsa-miR-204-000508		20.1572
128	hsa-miR-205-000509	27.1128	22.9072
129	hsa-miR-208b-002290
130	hsa-miR-210-000512
131	hsa-miR-214-002306
132	hsa-miR-215-000518	26.1228	24.0372
133	hsa-miR-216a-002220
134	hsa-miR-216b-002326
135	hsa-miR-217-002337
136	hsa-miR-218-000521	29.0828	27.0672
137	hsa-miR-219-000522		25.8072
138	hsa-miR-221-000524
139	hsa-miR-222-002276	19.2128	18.6872
140	hsa-miR-223-002295	23.4828	22.0372
141	hsa-miR-224-002099
142	hsa-miR-296-3p-002101
143	hsa-miR-296-000527
144	hsa-miR-299-3p-001015		25.3472
145	hsa-miR-299-5p-000600
146	hsa-miR-301-000528
147	hsa-miR-301b-002392
148	hsa-miR-302a-000529	20.6228	18.0972
149	hsa-miR-302b-000531
150	hsa-miR-302c-000533	25.2228	20.2772
151	hsa-miR-320-002277	31.7928	23.9572
152	hsa-miR-323-3p-002227
153	hsa-miR-324-3p-002161		28.2872
154	hsa-miR-324-5p-000539
155	hsa-miR-326-000542
156	hsa-miR-328-000543	25.4928	22.3572
157	hsa-miR-329-001101
158	hsa-miR-330-000544
159	hsa-miR-330-5p-002230
160	hsa-miR-331-000545	29.3628	22.3572
161	hsa-miR-331-5p-002233
162	hsa-miR-335-000546		28.1972
163	hsa-miR-337-5p-002156
164	hsa-miR-338-3p-002252
165	hsa-miR-339-3p-002184
166	hsa-miR-339-5p-002257
167	hsa-miR-340-002258
168	hsa-miR-155-002623	18.0028	16.9272
169	hsa-let-7b-002619		29.7972
170	hsa-miR-342-3p-002260
171	hsa-miR-342-5p-002147
172	hsa-miR-345-002186		31.0772
173	hsa-miR-361-000554
174	hsa-miR-362-3p-002117
175	hsa-miR-362-001273
176	hsa-miR-363-001271	27.0428	27.7072
177	hsa-miR-365-001020
178	hsa-miR-367-000555	23.1728	21.7372
179	hsa-miR-369-3p-000557
180	hsa-miR-369-5p-001021
181	hsa-miR-370-002275
182	hsa-miR-371-3p-002124
183	hsa-miR-372-000560
184	hsa-miR-373-000561	28.4728	26.2172
185	hsa-miR-374-000563	17.7428	16.8572
186	hsa-miR-374-5p-001319	17.8328	18.2872
187	hsa-miR-375-000564		28.2572
188	hsa-miR-376a-000565	28.2228	24.5172
189	hsa-miR-376b-001102
190	hsa-miR-377-000566
191	hsa-miR-379-001138
192	hsa-miR-380-3p-000569
193	hsa-miR-381-000571	25.7428	23.1272
194	hsa-miR-382-000572
195	hsa-miR-383-000573		27.7872
196	hsa-miR-409-5p-002331
197	hsa-miR-410-001274	19.7428	19.1672
198	hsa-miR-411-001610
199	hsa-miR-422a-002297
200	hsa-miR-423-5p-002340
201	hsa-miR-424-000604
202	hsa-miR-425-5p-001516
203	hsa-miR-429-001024
204	hsa-miR-431-001979
205	hsa-miR-433-001028
206	hsa-miR-449-001030
207	hsa-miR-449b-001608
208	hsa-miR-450a-002303
209	hsa-miR-450b-3p-002208
210	hsa-miR-450b-5p-002207
211	hsa-miR-451-001141
212	hsa-miR-452-002329
213	hsa-miR-453-002318
214	hsa-miR-454-002323	19.5528	18.3872
215	hsa-miR-455-3p-002244
216	hsa-miR-455-001280
217	hsa-miR-483-5p-002338	16.8528	16.7072
218	hsa-miR-484-001821	27.6628	30.3572
219	hsa-miR-485-3p-001277
220	hsa-miR-485-5p-001036
221	hsa-miR-486-3p-002093		30.0872
222	hsa-miR-486-001278	23.1828	24.1872
223	hsa-miR-487a-001279
224	hsa-miR-487b-001285
225	hsa-miR-488-002357
226	hsa-miR-489-002358		28.8072
227	hsa-miR-490-001037	25.0928	26.8572
228	hsa-miR-491-3p-002360
229	hsa-miR-491-001630	21.5628	23.2072
230	hsa-miR-493-002364
231	hsa-miR-494-002365
232	hsa-miR-495-001663
233	hsa-miR-496-001953
234	hsa-miR-499-3p-002427
235	hsa-miR-499-001352		24.2472
236	hsa-miR-500-002428
237	hsa-miR-501-3p-002435
238	hsa-miR-501-001047
239	hsa-miR-502-3p-002083
240	hsa-miR-502-001109
241	hsa-miR-503-001048
242	hsa-miR-504-002084
243	hsa-miR-505-002089
244	hsa-miR-507-001051
245	hsa-miR-508-001052		24.2872
246	hsa-miR-508-5p-002092
247	hsa-miR-509-5p-002235
248	hsa-miR-510-002241
249	hsa-miR-512-3p-001823
250	hsa-miR-512-5p-001145
251	hsa-miR-513-5p-002090
252	hsa-miR-515-3p-002369
253	hsa-miR-515-5p-001112
254	hsa-miR-516a-5p-002416
255	hsa-miR-516b-001150
256	hsa-miR-517a-002402
257	hsa-miR-517c-001153
258	hsa-miR-518a-3p-002397
259	hsa-miR-518a-5p-002396
260	hsa-miR-518b-001156	22.3728	20.6872
261	hsa-miR-518c-002401
262	hsa-miR-518d-001159
263	hsa-miR-518d-5p-002389
264	hsa-miR-518e-002395
265	hsa-miR-518f-002388	17.4628	18.0972
266	hsa-miR-519a-002415
267	hsa-miR-519d-002403
268	hsa-miR-519e-002370
269	hsa-miR-520a-001167
270	hsa-miR-520a#-001168
271	hsa-miR-520d-5p-002393
272	hsa-miR-520g-001121
273	hsa-miR-521-001122
274	hsa-miR-522-002413
275	hsa-miR-523-002386	18.7428	18.3172
276	hsa-miR-524-5p-001982
277	hsa-miR-525-3p-002385
278	hsa-miR-525-001174
279	hsa-miR-526b-002382
280	hsa-miR-532-3p-002355		27.9272
281	hsa-miR-532-001518		30.9372
282	hsa-miR-539-001286
283	hsa-miR-541-002201
284	hsa-miR-542-3p-001284		30.0472
285	hsa-miR-542-5p-002240
286	hsa-miR-544-002265	25.5028	30.7472
287	hsa-miR-545-002267
288	hsa-miR-548a-001538	29.7728
289	hsa-miR-548a-5p-002412
290	hsa-miR-548b-001541
291	hsa-miR-548b-5p-002408
292	hsa-miR-548c-001590
293	hsa-miR-548c-5p-002429
294	hsa-miR-548d-001605
295	hsa-miR-548d-5p-002237
296	hsa-miR-551b-001535	24.7828	20.4472
297	hsa-miR-556-3p-002345
298	hsa-miR-556-5p-002344
299	hsa-miR-561-001528
300	hsa-miR-570-002347
301	hsa-miR-574-3p-002349
302	hsa-miR-576-3p-002351
303	hsa-miR-576-5p-002350
304	hsa-miR-579-002398
305	hsa-miR-582-3p-002399
306	hsa-miR-582-5p-001983
307	hsa-miR-589-002409
308	hsa-miR-590-5p-001984	26.1628	24.4272
309	hsa-miR-597-001551
310	hsa-miR-598-001988
311	hsa-miR-615-001960
312	hsa-miR-615-5p-002353
313	hsa-miR-616-002414
314	hsa-miR-618-001593	22.1128	19.4072
315	hsa-miR-624-002430
316	hsa-miR-625-002431
317	hsa-miR-627-001560	19.3328	17.5272
318	hsa-miR-628-5p-002433	16.9528	18.4672
319	hsa-miR-629-002436
320	hsa-miR-636-002088	21.9028	21.1072
321	hsa-miR-642-001592		31.6072
322	hsa-miR-651-001604	23.9028	23.3472
323	hsa-miR-652-002352	27.0328	30.1772
324	hsa-miR-653-002292
325	hsa-miR-654-3p-002239
326	hsa-miR-654-001611
327	hsa-miR-655-001612
328	hsa-miR-660-001515		26.6272
329	hsa-miR-671-3p-002322
330	hsa-miR-672-002327
331	hsa-miR-674-002021
332	hsa-miR-708-002341	27.4528
333	hsa-miR-744-002324
334	hsa-miR-758-001990		26.8672
335	hsa-miR-871-002354
336	hsa-miR-872-002264
337	hsa-miR-873-002356
338	hsa-miR-874-002268
339	hsa-miR-875-3p-002204	21.8228	19.6072
340	hsa-miR-876-3p-002225
341	hsa-miR-876-5p-002205
342	hsa-miR-885-3p-002372
343	hsa-miR-885-5p-002296		28.3372
344	hsa-miR-886-3p-002194		28.1272
345	hsa-miR-886-5p-002193		29.2572
346	hsa-miR-887-002374
347	hsa-miR-888-002212	31.0828
348	hsa-miR-889-002202
349	hsa-miR-890-002209
350	hsa-miR-891a-002191
351	hsa-miR-891b-002210
352	hsa-miR-892a-002195
353	hsa-miR-147-000469	25.2528	22.7772
354	hsa-miR-208-000511	28.5628	22.0672
355	hsa-miR-211-000514
356	hsa-miR-212-000515	21.0428	19.2772
357	hsa-miR-219-1-3p-002095
358	hsa-miR-219-2-3p-002390
359	hsa-miR-220-000523		25.2472
360	hsa-miR-220b-002206
361	hsa-miR-220c-002211
362	hsa-miR-298-002190
363	hsa-miR-325-000540
364	hsa-miR-346-000553
365	hsa-miR-376c-002122
366	hsa-miR-384-000574
367	hsa-miR-412-001023
368	hsa-miR-448-001029
369	hsa-miR-492-001039
370	hsa-miR-506-001050
371	hsa-miR-509-3-5p-002155
372	hsa-miR-511-001111
373	hsa-miR-517b-001152
374	hsa-miR-519c-001163
375	hsa-miR-520b-001116
376	hsa-miR-520e-001119	25.7428	21.7272
377	hsa-miR-520f-001120		25.3872

## Sheet: 1C
#	Target Name	SAH1 MD20A	SAH1 MD20B	SAH1 MD20C	SAH1 MD20D	SAH1 REFA	SAH1 REFB	SAH1 REFC	SAH1 REFD
1	hsa-let-7a-000377							29.4785
2	hsa-let-7c-000379					28.742	28.927	29.3145	27.4526
3	hsa-let-7d-002283						31.445	30.5065	30.0766
4	hsa-let-7e-002406					28.005	28.088	25.0465	24.6856
5	hsa-let-7f-000382
6	hsa-let-7g-002282					31.749		28.6885
7	hsa-miR-1-002222
8	hsa-miR-9-000583							29.9105	26.8916
9	hsa-miR-10a-000387					31.091
10	hsa-miR-10b-002218
11	hsa-miR-15a-000389		31.8391				30.41	26.6445	26.8076
12	hsa-miR-15b-000390					26.09	25.686	25.2695	23.9346
13	hsa-miR-16-000391					20.504	20.525	20.0425	20.3606
14	hsa-miR-17-002308					23.772	22.178	22.9855	21.7696
15	hsa-miR-18a-002422
16	hsa-miR-18b-002217
17	hsa-miR-19a-000395					25.708	21.227	23.8755	21.5136
18	hsa-miR-19b-000396			30.5748		19.926	19.893	20.0525	20.2706
19	hsa-miR-20a-000580	28.5791	27.2661	26.9418	26.624	24.509	23.851	23.0215	20.4646
20	hsa-miR-20b-001014					28.617	29.188	27.7815	26.0386
21	hsa-miR-21-000397					23.095	22.883	21.7855	22.2996
22	hsa-miR-22-000398							30.2745	29.8346
23	hsa-miR-23a-000399
24	hsa-miR-23b-000400
25	hsa-miR-24-000402		30.4681	26.4758	29.094	19.816	20.468	20.0635	20.2406
26	hsa-miR-25-000403	29.5711	29.0301	29.2118	29.556	26.113	25.84	26.4705	26.1866
27	hsa-miR-26a-000405					31.111		28.9755	30.1216
28	hsa-miR-26b-000407					29.612	30.361	27.6215	28.2526
29	hsa-miR-27a-000408					27.486	27.428	26.7395	26.5586
30	hsa-miR-27b-000409	23.8661	23.1051	23.4938	23.893	22.61	23.099	22.5775	23.5166
31	hsa-miR-28-3p-002446					23.12	23.217	23.2405	23.3886
32	hsa-miR-28-000411								30.3116
33	hsa-miR-29a-002112	28.4401	26.2451	26.4378	25.59	23.251	23.769	23.0825	23.0866
34	hsa-miR-29b-000413	22.9271	22.6151	23.2728	23.569	22.281	22.369	21.8015	23.4086
35	hsa-miR-29c-000587	28.5521	29.3321	29.0308	28.332	23.909	24.225	24.1065	23.8486
36	hsa-miR-30b-000602		28.8461	29.4558		24.575	23.927	24.4535	24.4996
37	hsa-miR-30c-000419	28.1751	27.2391	27.3038	27.793	23.953	23.466	23.4945	23.9866
38	hsa-miR-31-002279						31.112		30.8686
39	hsa-miR-32-002109						29.148	26.1905	29.8346
40	hsa-miR-33b-002085
41	hsa-miR-34a-000426	18.3001	17.4391	18.0378	17.247	16.696	16.398	16.6265	16.6526
42	hsa-miR-34c-000428					28.624	28.278	28.3115	28.7556
43	hsa-miR-92a-000431	20.1751	19.9511	20.1188	20.363	18.646	19.204	18.5855	18.7256
44	hsa-miR-93-001090					30.872	29.348	28.7545	27.1896
45	hsa-miR-95-000433
46	hsa-miR-96-000186	23.9791	22.8261	23.5718	23.395	21.637	21.226	21.4895	20.4806
47	hsa-miR-98-000577
48	hsa-miR-99a-000435		22.7881	29.2228		26.995	25.527	27.1645	28.2496
49	hsa-miR-99b-000436					26.794	25.942	26.1595	24.8596
50	hsa-miR-100-000437		31.5601			26.742	26.147	26.7795	25.1086
51	hsa-miR-101-002253					31.363	31.395	30.3845
52	hsa-miR-103-000439					31.522	30.65		29.2786
53	hsa-miR-105-002167
54	hsa-miR-106a-002169	25.7401	24.8711	26.9538	24.54	22.174	21.725	20.3845	22.7596
55	hsa-miR-106b-000442	31.0031		29.3058	30.13	25.941	27.89	26.0465	26.7476
56	hsa-miR-107-000443
57	hsa-miR-122-002245
58	hsa-miR-124a-001182
59	hsa-miR-125a-3p-002199
60	hsa-miR-125a-5p-002198						31.343	29.9515	30.5006
61	hsa-miR-125b-000449					25.754	24.666	24.9935	25.5166
62	hsa-miR-126-002228					24.865	24.441	24.3605	24.1726
63	hsa-miR-127-000452
64	hsa-miR-127-5p-002229
65	hsa-miR-128a-002216
66	hsa-miR-129-3p-001184
67	hsa-miR-129-000590
68	hsa-miR-130a-000454					27.168	27.662	26.9305	25.9906
69	hsa-miR-130b-000456					28.862	29.214	26.8115	28.4096
70	hsa-miR-132-000457					24.81	23.572	23.9915	23.8256
71	hsa-miR-133a-002246								32.0216
72	hsa-miR-133b-002247
73	hsa-miR-134-001186					29.835	28.056	29.1095	28.7156
74	hsa-miR-135a-000460						28.978	29.5715
75	hsa-miR-135b-002261							30.9175
76	hsa-miR-136-000592	17.4811	16.7641	17.6348	17.246	16.748	15.771	17.2335	16.2426
77	hsa-miR-137-001129
78	hsa-miR-138-002284
79	hsa-miR-139-3p-002313							29.9155
80	hsa-miR-139-5p-002289
81	hsa-miR-140-3p-002234					30.812	30.021	30.5105	30.3006
82	hsa-miR-140-001187					27.702	27.255	27.0725	27.9936
83	hsa-miR-141-000463
84	hsa-miR-142-3p-000464					26.827	26.99	25.6465	26.7276
85	hsa-miR-142-5p-002248
86	hsa-miR-143-002249					28.239	29.707	30.2005
87	hsa-miR-145-002278
88	hsa-miR-146a-000468					19.351	19.159	19.6275	19.2996
89	hsa-miR-146b-3p-002361					31.119
90	hsa-miR-146b-001097					25.069	24.252	24.5895	24.0176
91	hsa-miR-147b-002262
92	hsa-miR-148a-000470								30.6566
93	hsa-miR-148b-000471
94	hsa-miR-149-002255					29.72	31.732	29.5655
95	hsa-miR-150-000473	27.2791	27.0491	26.7818	27.774	21.891	21.785	21.7765	21.5336
96	hsa-miR-152-000475		31.3291			25.806	25.373	25.3155	25.8956
97	hsa-miR-153-001191
98	hsa-miR-154-000477
99	hsa-miR-181a-000480						28.774
100	hsa-miR-181c-000482
101	hsa-miR-182-002334
102	hsa-miR-183-002269
103	hsa-miR-184-000485	24.5341	23.7101	23.8808	24.476	21.885	22.132	22.2975	22.2106
104	hsa-miR-185-002271					29.027	29.324	27.2975	28.1106
105	hsa-miR-186-002285		28.1081	30.0508		22.03	20.964	21.9325	21.6516
106	hsa-miR-187-001193
107	hsa-miR-188-3p-002106
108	hsa-miR-190-000489
109	hsa-miR-191-002299		31.0161	27.5508		22.158	21.715	21.7315	22.2766
110	hsa-miR-192-000491	24.4541	23.8061	24.5088	24.964	22.841	22.998	22.9555	24.5726
111	hsa-miR-193a-3p-002250
112	hsa-miR-193a-5p-002281					24.369	23.953	23.7245	23.5766
113	hsa-miR-193b-002367					28.511	29.068	29.5745	28.0046
114	hsa-miR-194-000493	20.2071	20.3991	20.4068	20.105	18.772	19.138	18.9155	18.7906
115	hsa-miR-195-000494	31.3881	28.3631	27.3568	31.013	24.768	19.389	24.0205	20.5376
116	hsa-miR-196b-002215								31.6746
117	hsa-miR-197-000497					23.093	23.688	23.0145	23.4976
118	hsa-miR-198-002273
119	hsa-miR-199a-000498
120	hsa-miR-199a-3p-002304						30.067	29.0085	29.3786
121	hsa-miR-199b-000500
122	hsa-miR-200a-000502								30.9976
123	hsa-miR-200b-002251
124	hsa-miR-200c-002300						31.281
125	hsa-miR-202-002363	24.6291	24.4721	25.3608	23.598	23.223	22.461	22.9175	22.3456
126	hsa-miR-203-000507	22.4281	21.6021	22.5298	22.401	21.344	21.356	21.4845	21.7856
127	hsa-miR-204-000508					20.644	20.663	20.5785	20.7016
128	hsa-miR-205-000509					25.565	23.004	21.9035	21.2246
129	hsa-miR-208b-002290
130	hsa-miR-210-000512					25.577	24.872	24.5895	24.1936
131	hsa-miR-214-002306					29.717	29.352	28.5065	28.2646
132	hsa-miR-215-000518	27.2531	27.1191	27.1398	28.266	26.919	26.21	25.5415	25.8156
133	hsa-miR-216a-002220
134	hsa-miR-216b-002326
135	hsa-miR-217-002337
136	hsa-miR-218-000521	31.6971	29.0191	31.3758	30.309	26.613	28.244	26.7755	27.8806
137	hsa-miR-219-000522								29.5026
138	hsa-miR-221-000524					23.558	23.321	23.2505	23.4486
139	hsa-miR-222-002276	19.4981	18.6781	19.0978	18.268	17.08	16.876	17.2295	17.5956
140	hsa-miR-223-002295	29.4111	26.6471	23.8978	27.632	18.131	18.442	18.1825	18.1706
141	hsa-miR-224-002099
142	hsa-miR-296-3p-002101
143	hsa-miR-296-000527							30.7885
144	hsa-miR-299-3p-001015
145	hsa-miR-299-5p-000600
146	hsa-miR-301-000528							28.8815
147	hsa-miR-301b-002392
148	hsa-miR-302a-000529	21.7331	21.7001	22.0028	22.03	21.026	20.944	20.9505	22.3436
149	hsa-miR-302b-000531						29.462	28.1615	31.6176
150	hsa-miR-302c-000533	26.5371	27.0021	27.6738	26.242	25.331	25.571	24.8735	25.8666
151	hsa-miR-320-002277					20.336	20.497	20.2735	20.0906
152	hsa-miR-323-3p-002227					28.558	28.764	29.1445	28.8856
153	hsa-miR-324-3p-002161					28.771	28.932	27.5395	28.3706
154	hsa-miR-324-5p-000539
155	hsa-miR-326-000542								28.1886
156	hsa-miR-328-000543			29.9708		25.798	25.224	25.3765	25.3556
157	hsa-miR-329-001101
158	hsa-miR-330-000544
159	hsa-miR-330-5p-002230
160	hsa-miR-331-000545			29.1948		26.297	26.481	25.7435	26.0496
161	hsa-miR-331-5p-002233
162	hsa-miR-335-000546					27.379	27.272	28.6075	26.1916
163	hsa-miR-337-5p-002156
164	hsa-miR-338-3p-002252
165	hsa-miR-339-3p-002184					28.879	29.302	27.9735	28.8796
166	hsa-miR-339-5p-002257
167	hsa-miR-340-002258					29.735	29.618	27.9975	28.1986
168	hsa-miR-155-002623	16.9671	16.3781	16.8518	16.084	16.392	16.187	16.2325	16.5446
169	hsa-let-7b-002619					24.961	25.174	23.9615	25.6136
170	hsa-miR-342-3p-002260	31.0661	24.0301	31.6388	25.646	23.244	22.445	21.6845	23.7006
171	hsa-miR-342-5p-002147
172	hsa-miR-345-002186					26.92	26.297	25.2985	26.0636
173	hsa-miR-361-000554					30.245	30.948	29.0835	28.3846
174	hsa-miR-362-3p-002117
175	hsa-miR-362-001273
176	hsa-miR-363-001271	27.6841	27.8471	27.7408	27.162	27.727	26.565	26.5975	27.2606
177	hsa-miR-365-001020
178	hsa-miR-367-000555	21.7201	22.1441	22.2678	22.192	21.412	21.273	20.3555	22.0226
179	hsa-miR-369-3p-000557
180	hsa-miR-369-5p-001021
181	hsa-miR-370-002275
182	hsa-miR-371-3p-002124
183	hsa-miR-372-000560						29.013	28.8875	29.8686
184	hsa-miR-373-000561		30.5181	30.5018	30.267	29.154	27.793	27.6925	27.9586
185	hsa-miR-374-000563	18.3331	17.8191	18.3358	17.918	17.346	17.297	17.3525	17.9226
186	hsa-miR-374-5p-001319	18.3651	18.1421	18.7608	18.783	17.958	18.046	17.3935	17.9646
187	hsa-miR-375-000564						29.754		28.4196
188	hsa-miR-376a-000565					27.915	28.23	29.4315	27.7326
189	hsa-miR-376b-001102								17.1736
190	hsa-miR-377-000566
191	hsa-miR-379-001138
192	hsa-miR-380-3p-000569
193	hsa-miR-381-000571	26.1451	24.5771	25.6138	25.85	25.243	23.597	24.4065	22.4206
194	hsa-miR-382-000572								31.7436
195	hsa-miR-383-000573
196	hsa-miR-409-5p-002331
197	hsa-miR-410-001274	18.0961	17.6751	18.1868	17.931	17.491	17.427	17.9005	18.5266
198	hsa-miR-411-001610					29.634
199	hsa-miR-422a-002297					30.686
200	hsa-miR-423-5p-002340					27.222	26.769	26.5835	26.2936
201	hsa-miR-424-000604
202	hsa-miR-425-5p-001516					28.02	27.712	26.6235	26.7836
203	hsa-miR-429-001024
204	hsa-miR-431-001979
205	hsa-miR-433-001028
206	hsa-miR-449-001030
207	hsa-miR-449b-001608
208	hsa-miR-450a-002303
209	hsa-miR-450b-3p-002208
210	hsa-miR-450b-5p-002207
211	hsa-miR-451-001141					23.138	22.969	23.2515	23.1376
212	hsa-miR-452-002329							29.0695	30.9116
213	hsa-miR-453-002318
214	hsa-miR-454-002323	20.1151	19.9031	20.4408	19.883	19.135	19.244	19.2535	19.4136
215	hsa-miR-455-3p-002244
216	hsa-miR-455-001280
217	hsa-miR-483-5p-002338	16.8121	16.2031	16.8388	16.338	16.066	16.032	16.3255	16.6956
218	hsa-miR-484-001821	23.1391	21.7001	22.2408	22.603	18.735	18.453	18.7485	18.8526
219	hsa-miR-485-3p-001277
220	hsa-miR-485-5p-001036
221	hsa-miR-486-3p-002093					23.523	21.953	23.2825	21.9116
222	hsa-miR-486-001278	26.9621	30.9371	26.1548		22.191	21.825	22.4845	21.2996
223	hsa-miR-487a-001279
224	hsa-miR-487b-001285						31.425
225	hsa-miR-488-002357
226	hsa-miR-489-002358	31.4591		29.3458	30.821	25.205	25.246	25.1535	26.0106
227	hsa-miR-490-001037	26.1711	24.4641	25.6278	25.655	24.615	24.036	23.7055	24.3716
228	hsa-miR-491-3p-002360
229	hsa-miR-491-001630	21.5291	20.6991	21.6028	20.775	20.465	19.92	19.9815	20.0836
230	hsa-miR-493-002364
231	hsa-miR-494-002365
232	hsa-miR-495-001663
233	hsa-miR-496-001953
234	hsa-miR-499-3p-002427
235	hsa-miR-499-001352
236	hsa-miR-500-002428							30.6795
237	hsa-miR-501-3p-002435					30.753	31.288	29.2545	29.8696
238	hsa-miR-501-001047
239	hsa-miR-502-3p-002083
240	hsa-miR-502-001109
241	hsa-miR-503-001048
242	hsa-miR-504-002084
243	hsa-miR-505-002089								30.0226
244	hsa-miR-507-001051
245	hsa-miR-508-001052
246	hsa-miR-508-5p-002092
247	hsa-miR-509-5p-002235
248	hsa-miR-510-002241
249	hsa-miR-512-3p-001823
250	hsa-miR-512-5p-001145
251	hsa-miR-513-5p-002090
252	hsa-miR-515-3p-002369
253	hsa-miR-515-5p-001112
254	hsa-miR-516a-5p-002416
255	hsa-miR-516b-001150
256	hsa-miR-517a-002402
257	hsa-miR-517c-001153
258	hsa-miR-518a-3p-002397
259	hsa-miR-518a-5p-002396
260	hsa-miR-518b-001156	23.4741	22.1721	22.3608	23.268	21.535	20.537	21.2895	23.1206
261	hsa-miR-518c-002401
262	hsa-miR-518d-001159
263	hsa-miR-518d-5p-002389
264	hsa-miR-518e-002395
265	hsa-miR-518f-002388	18.4371	17.6771	17.9748	17.527	17.298	16.73	16.9295	16.9876
266	hsa-miR-519a-002415
267	hsa-miR-519d-002403
268	hsa-miR-519e-002370							31.6565
269	hsa-miR-520a-001167
270	hsa-miR-520a#-001168
271	hsa-miR-520d-5p-002393				31.251	30.484	30.491
272	hsa-miR-520g-001121
273	hsa-miR-521-001122
274	hsa-miR-522-002413
275	hsa-miR-523-002386	19.3621	18.9921	19.0408	18.781	18.196	17.719	18.0635	18.1846
276	hsa-miR-524-5p-001982
277	hsa-miR-525-3p-002385
278	hsa-miR-525-001174
279	hsa-miR-526b-002382
280	hsa-miR-532-3p-002355					26.157	26.684	26.3835	25.9846
281	hsa-miR-532-001518					23.588	23.294	23.1415	23.6836
282	hsa-miR-539-001286					30.152	29.068		31.9976
283	hsa-miR-541-002201
284	hsa-miR-542-3p-001284
285	hsa-miR-542-5p-002240
286	hsa-miR-544-002265	24.8101	24.1641	24.8738	25.177	23.986	24.015	23.6075	24.7346
287	hsa-miR-545-002267					29.705	29.974	28.9055	27.3076
288	hsa-miR-548a-001538	31.8981		31.0278	30.578	31.146	30.203	31.5955	29.9526
289	hsa-miR-548a-5p-002412
290	hsa-miR-548b-001541
291	hsa-miR-548b-5p-002408
292	hsa-miR-548c-001590				31.267			31.5305
293	hsa-miR-548c-5p-002429
294	hsa-miR-548d-001605
295	hsa-miR-548d-5p-002237
296	hsa-miR-551b-001535						31.253	31.9705	27.7636
297	hsa-miR-556-3p-002345
298	hsa-miR-556-5p-002344
299	hsa-miR-561-001528							25.7745	30.8706
300	hsa-miR-570-002347
301	hsa-miR-574-3p-002349					24.947	25.118	25.5035	25.2746
302	hsa-miR-576-3p-002351
303	hsa-miR-576-5p-002350
304	hsa-miR-579-002398
305	hsa-miR-582-3p-002399
306	hsa-miR-582-5p-001983
307	hsa-miR-589-002409
308	hsa-miR-590-5p-001984	28.1691	27.8301	27.8968	28.397	25.166	24.205	24.6655	25.2066
309	hsa-miR-597-001551	28.9821	28.8621		28.434	31.171	26.808	28.6325
310	hsa-miR-598-001988							30.2825	30.5976
311	hsa-miR-615-001960
312	hsa-miR-615-5p-002353
313	hsa-miR-616-002414						31.456	28.0885	29.8726
314	hsa-miR-618-001593	21.1901	19.9151	21.7378	20.211	19.559	19.072	18.4505	18.5656
315	hsa-miR-624-002430
316	hsa-miR-625-002431
317	hsa-miR-627-001560	20.2671	19.9951	20.6168	20.047	19.215	19.515	20.1685	19.4036
318	hsa-miR-628-5p-002433	17.2321	16.8061	17.3058	16.49	16.429	16.323	16.2105	16.5136
319	hsa-miR-629-002436
320	hsa-miR-636-002088	22.2381	21.5311	22.1688	21.95	21.04	20.652	21.4265	21.1966
321	hsa-miR-642-001592
322	hsa-miR-651-001604	26.6811	25.7161	26.0918	26.758	23.995	23.212	23.1745	22.5246
323	hsa-miR-652-002352		26.6711	27.6548	30.402	26.908	22.4	21.0335	20.7526
324	hsa-miR-653-002292
325	hsa-miR-654-3p-002239
326	hsa-miR-654-001611
327	hsa-miR-655-001612
328	hsa-miR-660-001515					24.72	25.118	23.7065	23.9016
329	hsa-miR-671-3p-002322
330	hsa-miR-672-002327								29.3316
331	hsa-miR-674-002021
332	hsa-miR-708-002341	29.9621	31.1471	29.0978	27.235	27.507	28.547	27.0865	25.2296
333	hsa-miR-744-002324
334	hsa-miR-758-001990
335	hsa-miR-871-002354
336	hsa-miR-872-002264
337	hsa-miR-873-002356
338	hsa-miR-874-002268
339	hsa-miR-875-3p-002204	21.4911	20.5561	20.7858	20.066	20.61	20.647	19.0185	22.5376
340	hsa-miR-876-3p-002225
341	hsa-miR-876-5p-002205
342	hsa-miR-885-3p-002372
343	hsa-miR-885-5p-002296					29.712	30.351	29.4965	29.4636
344	hsa-miR-886-3p-002194						31.061		30.4296
345	hsa-miR-886-5p-002193							31.4265	31.4306
346	hsa-miR-887-002374
347	hsa-miR-888-002212		30.7491			31.555	28.249	30.0735	31.5016
348	hsa-miR-889-002202
349	hsa-miR-890-002209
350	hsa-miR-891a-002191
351	hsa-miR-891b-002210
352	hsa-miR-892a-002195
353	hsa-miR-147-000469	25.9661	25.5771	26.5778	27.666	24.804	25.164	25.0105	24.3966
354	hsa-miR-208-000511	22.3581	22.0971	22.8668	21.111	27.427	20.612	25.3065	22.2686
355	hsa-miR-211-000514
356	hsa-miR-212-000515	20.8351	20.2651	20.7168	20.762	19.72	20.137	19.6785	20.2896
357	hsa-miR-219-1-3p-002095
358	hsa-miR-219-2-3p-002390						31.641
359	hsa-miR-220-000523
360	hsa-miR-220b-002206
361	hsa-miR-220c-002211
362	hsa-miR-298-002190
363	hsa-miR-325-000540
364	hsa-miR-346-000553
365	hsa-miR-376c-002122
366	hsa-miR-384-000574
367	hsa-miR-412-001023
368	hsa-miR-448-001029
369	hsa-miR-492-001039
370	hsa-miR-506-001050					31.704		31.6145
371	hsa-miR-509-3-5p-002155
372	hsa-miR-511-001111					27.011	27.039	26.2055	26.6886
373	hsa-miR-517b-001152							31.1055
374	hsa-miR-519c-001163
375	hsa-miR-520b-001116		31.2961		31.207	30.085	30.094	27.5935	28.2796
376	hsa-miR-520e-001119	27.3221	26.2661	27.3448	27.654	25.929	26.262	24.9785	26.6406
377	hsa-miR-520f-001120					30.079	31.223	27.8175	30.9156
378	dme-miR-7-000268	22.5269	21.3809	21.4835	21.0647	20.9056	22.2468	20.8048	22.9548
379	hsa-miR-548I-002909
380	hsa-miR-30a-3p-000416
381	hsa-miR-30a-5p-000417	21.2929	21.2489	21.3175	20.7987	21.5566	20.5348	20.8998	19.4108
382	hsa-miR-30d-000420	24.1009	23.7509	23.4945	23.2187	23.8696	23.1368	21.0208	22.4998
383	hsa-miR-30e-3p-000422	16.8179	17.2289	17.2935	16.6737	17.6066	17.3038	17.4088	16.3278
384	hsa-miR-34b-000427		28.4699
385	hsa-miR-126#-000451								25.4918
386	hsa-miR-154#-000478
387	hsa-miR-182#-000483
388	hsa-miR-206-000510	18.0059	18.5429	18.5795	18.1497	18.6326	18.0908	18.5328	17.7588
389	hsa-miR-213-000516
390	hsa-miR-302c#-000534	17.2809	18.0379	17.8345	17.5287	17.7226	17.3548	18.0048	17.5508
391	hsa-miR-302d-000535								31.2128
392	hsa-miR-378-000567					28.0186	28.8948	26.9658	23.3628
393	hsa-miR-380-5p-000570			29.6335	31.6767
394	hsa-miR-1257-002910
395	hsa-miR-200a#-001011
396	hsa-miR-432-001026						28.9968		26.1548
397	hsa-miR-432#-001027
398	hsa-miR-497-001043					31.3526			23.8398
399	hsa-miR-500-001046
400	hsa-miR-1238-002927
401	hsa-miR-488-001106
402	hsa-miR-517#-001113	30.2179	30.7879	29.9955	28.6217	29.7366	29.3388	29.7478	24.7938
403	hsa-miR-516-3p-001149								27.8368
404	hsa-miR-518c#-001158
405	hsa-miR-519e#-001166
406	hsa-miR-520h-001170	23.4329	22.6779	23.7075	22.6637	24.1436	25.1548	22.6898	19.5858
407	hsa-miR-524-001173		31.5209		29.8607
408	hsa-let-7d#-001178					28.6146	28.2958	27.4898	27.1868
409	hsa-miR-363#-001283
410	hsa-miR-7#-001338					28.0566	27.2038	26.0528	25.7338
411	hsa-miR-656-001510		28.7259	25.9135	30.2957	29.2846	28.8378	27.6968	25.0268
412	hsa-miR-549-001511
413	hsa-miR-657-001512	18.1809	18.6339	18.7275	18.0357	19.2316	18.7738	19.0538	17.8588
414	hsa-miR-658-001513
415	hsa-miR-659-001514		27.1139
416	hsa-miR-551a-001519
417	hsa-miR-552-001520
418	hsa-miR-553-001521	27.3829	28.8519	25.6395	25.2377	24.1866	25.0128	24.1408	21.7958
419	hsa-miR-554-001522
420	hsa-miR-555-001523
421	hsa-miR-557-001525
422	hsa-miR-558-001526								31.9768
423	hsa-miR-559-001527
424	hsa-miR-562-001529
425	hsa-miR-563-001530
426	hsa-miR-564-001531					23.7856		26.1608
427	hsa-miR-566-001533
428	hsa-miR-567-001534
429	hsa-miR-569-001536
430	hsa-miR-586-001539
431	hsa-miR-587-001540
432	hsa-miR-588-001542
433	hsa-miR-589-001543
434	hsa-miR-550-001544
435	hsa-miR-591-001545
436	hsa-miR-592-001546	31.2659	30.3539	31.1885	30.4967	28.4206	28.7428	25.2648	24.2748
437	hsa-miR-593-001547
438	hsa-miR-596-001550	17.1319	17.5119	17.3305	17.1317	17.8636	17.8608	17.5468	17.3148
439	hsa-miR-622-001553
440	hsa-miR-599-001554
441	hsa-miR-623-001555	25.4409	26.8269	27.4525	25.6227	25.6656		23.5758	24.9498
442	hsa-miR-600-001556
443	hsa-miR-624-001557	27.1119	27.1909	28.3915	30.5017	27.8656	25.5628	27.8338	24.8878
444	hsa-miR-601-001558	18.6039	18.6419	19.0125	18.4857	17.8216	16.9538	17.5268	16.7708
445	hsa-miR-626-001559
446	hsa-miR-629-001562
447	hsa-miR-630-001563
448	hsa-miR-631-001564
449	hsa-miR-603-001566
450	hsa-miR-604-001567								29.3178
451	hsa-miR-605-001568
452	hsa-miR-606-001569
453	hsa-miR-607-001570
454	hsa-miR-608-001571
455	hsa-miR-609-001573
456	hsa-miR-633-001574
457	hsa-miR-634-001576
458	hsa-miR-635-001578
459	hsa-miR-637-001581
460	hsa-miR-638-001582								29.9508
461	hsa-miR-639-001583	26.9419	26.5169	25.2195	27.6507	25.1986	26.9068	24.3228	22.2018
462	hsa-miR-640-001584	19.7969	20.0639	19.7885	19.2207	20.5066	19.9338	20.5718	18.8618
463	hsa-miR-641-001585
464	hsa-miR-613-001586
465	hsa-miR-614-001587
466	hsa-miR-616-001589
467	hsa-miR-617-001591
468	hsa-miR-643-001594	21.4359	22.2219	22.1855	21.9227	22.3276	24.0978	22.2928	20.6238
469	hsa-miR-644-001596
470	hsa-miR-645-001597	20.3189	20.4169	19.4545	20.9167	19.1926	22.6448	22.3698	19.5548
471	hsa-miR-621-001598
472	hsa-miR-646-001599	17.0989	17.2489	18.0535	17.1637	17.1756	16.6968	16.9028	16.9038
473	hsa-miR-647-001600
474	hsa-miR-648-001601								25.5878
475	hsa-miR-649-001602
476	hsa-miR-650-001603
477	hsa-miR-661-001606				27.3517			26.6108	27.5638
478	hsa-miR-662-001607	16.6969	16.9919	17.0055	16.4107	17.0396	16.4438	16.9598	16.5488
479	hsa-miR-571-001613	17.5719	17.7509	18.2785	17.5007	18.3556	17.9128	17.9948	17.5008
480	hsa-miR-572-001614	24.3629	24.8139	24.6435	23.9507	24.8786	24.1118	24.2518	23.3468
481	hsa-miR-573-001615	19.5509	20.0049	19.6775	19.0077	20.4436	19.8158	19.6808	18.8408
482	hsa-miR-575-001617	22.6399	22.3809	22.7275	22.3217	22.5866	23.3708	22.5318	21.5778
483	hsa-miR-578-001619
484	hsa-miR-580-001621	19.1879	19.6589	19.0955	18.9277	20.0886	20.7208	20.2828	18.8468
485	hsa-miR-581-001622
486	hsa-miR-583-001623
487	hsa-miR-584-001624
488	hsa-miR-585-001625
489	hsa-miR-29c#-001818
490	hsa-miR-766-001986						27.9028	32.0998
491	hsa-miR-595-001987
492	hsa-miR-668-001992
493	hsa-miR-767-5p-001993
494	hsa-miR-767-3p-001995
495	hsa-miR-454#-001996
496	hsa-miR-769-5p-001998							31.7848	31.5968
497	hsa-miR-770-5p-002002
498	hsa-miR-769-3p-002003
499	hsa-miR-802-002004	27.5979	27.2109	27.7645	27.0837	29.1286	28.9258	26.9888	25.3958
500	hsa-miR-675-002005
501	hsa-miR-505#-002087								27.5738
502	hsa-miR-218-1#-002094
503	hsa-miR-221#-002096
504	hsa-miR-222#-002097
505	hsa-miR-223#-002098					25.1436	24.6448	25.3348	23.7688
506	hsa-miR-136#-002100
507	hsa-miR-34b-002102	26.1259	26.1149	26.5405	25.6977	25.1586	24.4908	24.3618	23.2968
508	hsa-miR-185#-002104
509	hsa-miR-186#-002105
510	hsa-miR-195#-002107
511	hsa-miR-30c-1#-002108
512	hsa-miR-30c-2#-002110
513	hsa-miR-32#-002111
514	hsa-miR-31#-002113								29.2438
515	hsa-miR-130b#-002114
516	hsa-miR-26a-2#-002115
517	hsa-miR-361-3p-002116
518	hsa-let-7g#-002118
519	hsa-miR-302b#-002119	25.6519	25.9939	25.9625	25.6517	26.7086	27.1858	26.5888	26.0068
520	hsa-miR-302d#-002120
521	hsa-miR-367#-002121
522	hsa-miR-374a#-002125
523	hsa-miR-23b#-002126
524	hsa-miR-376a#-002127
525	hsa-miR-377#-002128
526	hsa-miR-30b#-002129
527	hsa-miR-122#-002130
528	hsa-miR-130a#-002131
529	hsa-miR-132#-002132
530	hsa-miR-148a#-002134
531	hsa-miR-33a-002135
532	hsa-miR-33a#-002136
533	hsa-miR-92a-1#-002137
534	hsa-miR-92a-2#-002138
535	hsa-miR-93#-002139					25.6686	24.4158	25.8548	25.3028
536	hsa-miR-96#-002140
537	hsa-miR-99a#-002141
538	hsa-miR-100#-002142
539	hsa-miR-101#-002143
540	hsa-miR-138-2#-002144			23.8875		20.9706		21.8888	20.5828
541	hsa-miR-141#-002145
542	hsa-miR-143#-002146
543	hsa-miR-144#-002148	23.3009	24.5289	23.1565	24.8137	24.9546	27.7248	23.5808	24.1888
544	hsa-miR-145#-002149			31.0495		30.3206	30.6748	29.2698	28.4468
545	hsa-miR-920-002150
546	hsa-miR-921-002151
547	hsa-miR-922-002152
548	hsa-miR-924-002154								28.4188
549	hsa-miR-337-3p-002157
550	hsa-miR-125b-2#-002158						29.3618		31.0068
551	hsa-miR-135b#-002159	18.8549	19.2229	19.3745	18.8447	19.5196	19.2188	19.5068	18.8378
552	hsa-miR-148b#-002160	19.3949	19.5359	20.0575	19.6407	20.2496	19.5858	19.4068	19.7438
553	hsa-miR-146a#-002163
554	hsa-miR-149#-002164	21.3859	21.0239	21.0255	20.7117	21.6346	21.8758	22.0408	21.2368
555	hsa-miR-29b-1#-002165
556	hsa-miR-29b-2#-002166
557	hsa-miR-105#-002168
558	hsa-miR-106a#-002170
559	hsa-miR-16-2#-002171
560	hsa-let-7i#-002172
561	hsa-miR-15b#-002173
562	hsa-miR-27b#-002174
563	hsa-miR-933-002176
564	hsa-miR-934-002177
565	hsa-miR-935-002178
566	hsa-miR-936-002179
567	hsa-miR-937-002180
568	hsa-miR-938-002181
569	hsa-miR-939-002182
570	hsa-miR-941-002183
571	hsa-miR-335#-002185
572	hsa-miR-942-002187	31.0339		31.1365		27.9716	28.1828	27.5958	24.7208
573	hsa-miR-943-002188
574	hsa-miR-944-002189
575	hsa-miR-99b#-002196	23.9849	25.3379	23.2675	23.0867	23.5826	22.5628	23.4128	21.4558
576	hsa-miR-124#-002197
577	hsa-miR-541#-002200
578	hsa-miR-875-5p-002203
579	hsa-miR-888#-002213
580	hsa-miR-892b-002214
581	hsa-miR-9#-002231			31.9045		27.5886	26.9098	27.3568	26.2668
582	hsa-miR-411#-002238
583	hsa-miR-378-002243		17.7759	19.2985	20.3967	19.4096	23.8638
584	hsa-miR-151-3p-002254		18.3569	19.9075	22.3117	21.0406			30.9978
585	hsa-miR-340#-002259
586	hsa-miR-190b-002263	18.7499	18.9549	18.9775	18.3087	19.6836	19.5018	19.1618	18.3228
587	hsa-miR-545#-002266	30.5149	29.3469	27.6065	28.6237	31.3516		24.8248	25.1208
588	hsa-miR-183#-002270
589	hsa-miR-192#-002272
590	hsa-miR-200b#-002274
591	hsa-miR-200c#-002286
592	hsa-miR-155#-002287
593	hsa-miR-10a#-002288
594	hsa-miR-214#-002293
595	hsa-miR-218-2#-002294
596	hsa-miR-129#-002298
597	hsa-miR-22#-002301					29.6906	28.6198	27.5168	28.6828
598	hsa-miR-425#-002302					31.1336		31.3818	28.2408
599	hsa-miR-30d#-002305
600	hsa-let-7a#-002307
601	hsa-miR-424#-002309						29.4968		29.7278
602	hsa-miR-18b#-002310
603	hsa-miR-20b#-002311
604	hsa-miR-431#-002312
605	hsa-miR-7-2#-002314
606	hsa-miR-10b#-002315					27.3306	25.9978	26.5368	24.4808
607	hsa-miR-34a#-002316	18.6599	18.6129	18.0375	17.9547	17.6806	17.3768	18.4698	17.1468
608	hsa-miR-181a-2#-002317
609	hsa-miR-744#-002325
610	hsa-miR-452#-002330
611	hsa-miR-409-3p-002332	23.8009	27.7429		24.9347	22.1136	24.3288	24.0508	22.4678
612	hsa-miR-181c#-002333							31.4848
613	hsa-miR-196a#-002336
614	hsa-miR-483-3p-002339
615	hsa-miR-708#-002342
616	hsa-miR-92b#-002343
617	hsa-miR-551b#-002346					26.4026	28.0938	24.9168	29.6128
618	hsa-miR-202#-002362
619	hsa-miR-193b#-002366							29.6958	26.6228
620	hsa-miR-497#-002368
621	hsa-miR-518e#-002371
622	hsa-miR-543-002376
623	hsa-miR-125b-1#-002378
624	hsa-miR-194#-002379
625	hsa-miR-106b#-002380
626	hsa-miR-302a#-002381
627	hsa-miR-519b-3p-002384	26.0299	25.2049	23.1575	23.8097	22.8436	22.7438	19.4258
628	hsa-miR-518f#-002387
629	hsa-miR-374b#-002391
630	hsa-miR-520c-3p-002400	18.0539	17.9239	18.7715	17.8507	18.7956	18.1158	18.0758	17.5098
631	hsa-let-7b#-002404
632	hsa-let-7c#-002405
633	hsa-let-7e#-002407
634	hsa-miR-550-002410
635	hsa-miR-593-002411
636	hsa-let-7f-1#-002417
637	hsa-let-7f-2#-002418
638	hsa-miR-15a#-002419
639	hsa-miR-16-1#-002420
640	hsa-miR-17#-002421
641	hsa-miR-18a#-002423
642	hsa-miR-19a#-002424
643	hsa-miR-19b-1#-002425
644	hsa-miR-625#-002432	29.9479	26.5049	27.2495	29.4357	25.8986	27.3468	26.2928	27.5858
645	hsa-miR-628-3p-002434					31.9556		31.7448	30.3418
646	hsa-miR-20a#-002437
647	hsa-miR-21#-002438	21.2729	20.9809	21.1025	20.8407	21.0296	22.7678	22.3918	20.1208
648	hsa-miR-23a#-002439
649	hsa-miR-24-1#-002440
650	hsa-miR-24-2#-002441
651	hsa-miR-25#-002442						30.9718		27.6668
652	hsa-miR-26a-1#-002443
653	hsa-miR-26b#-002444
654	hsa-miR-27a#-002445
655	hsa-miR-29a#-002447
656	hsa-miR-151-5P-002642
657	hsa-miR-765-002643
658	hsa-miR-338-5P-002658
659	hsa-miR-620-002672
660	hsa-miR-577-002675
661	hsa-miR-144-002676
662	hsa-miR-590-3P-002677
663	hsa-miR-191#-002678
664	hsa-miR-665-002681
665	hsa-miR-520D-3P-002743	19.1719	18.9799	18.9435	18.7637	19.5296	19.3258	19.0658	18.5348
666	hsa-miR-1224-3P-002752
667	hsa-miR-1305-002867	24.9749	23.3539	23.5835	23.6817	25.2146	26.1288	21.5948	20.7288
668	hsa-miR-513C-002756
669	hsa-miR-513B-002757
670	hsa-miR-1226#-002758
671	hsa-miR-1236-002761
672	hsa-miR-1228#-002763
673	hsa-miR-1225-3P-002766	19.2309	19.1879	19.7955	19.5747	20.4116	19.7718	20.4908	20.4448
674	hsa-miR-1233-002768
675	hsa-miR-1227-002769
676	hsa-miR-1286-002773
677	hsa-miR-548M-002775
678	hsa-miR-1179-002776
679	hsa-miR-1178-002777
680	hsa-miR-1205-002778
681	hsa-miR-1271-002779
682	hsa-miR-1201-002781
683	hsa-miR-548J-002783
684	hsa-miR-1263-002784
685	hsa-miR-1294-002785
686	hsa-miR-1269-002789
687	hsa-miR-1265-002790
688	hsa-miR-1244-002791
689	hsa-miR-1303-002792
690	hsa-miR-1259-002796
691	hsa-miR-548P-002798
692	hsa-miR-1264-002799
693	hsa-miR-1255B-002801	28.2999	27.6589	27.8135	28.2187	28.8506	29.2238	26.8428	26.7678
694	hsa-miR-1282-002803
695	hsa-miR-1255A-002805
696	hsa-miR-1270-002807
697	hsa-miR-1197-002810
698	hsa-miR-1324-002815								30.8748
699	hsa-miR-548H-002816
700	hsa-miR-1254-002818
701	hsa-miR-548K-002819
702	hsa-miR-1251-002820
703	hsa-miR-1285-002822
704	hsa-miR-1245-002823
705	hsa-miR-1292-002824
706	hsa-miR-1301-002827
707	hsa-miR-1200-002829
708	hsa-miR-1182-002830
709	hsa-miR-1288-002832
710	hsa-miR-1291-002838							31.9988	29.9308
711	hsa-miR-1275-002840	20.7199	19.9349	19.7245	20.2597	21.3336	20.7398	20.2418	20.0238
712	hsa-miR-1183-002841					16.9096			18.5468
713	hsa-miR-1184-002842
714	hsa-miR-1276-002843							25.7998
715	hsa-miR-320B-002844	16.4939	16.8349	16.6665	16.2597	17.0326	16.5218	16.6498	16.2818
716	hsa-miR-1272-002845
717	hsa-miR-1180-002847
718	hsa-miR-1256-002850
719	hsa-miR-1278-002851
720	hsa-miR-1262-002852					29.8096			25.6318
721	hsa-miR-1243-002854
722	hsa-miR-663B-002857
723	hsa-miR-1252-002860
724	hsa-miR-1298-002861
725	hsa-miR-1290-002863	18.5549	18.2669	18.5645	18.1157	18.9386	18.3098	18.3008	17.4678
726	hsa-miR-1249-002868
727	hsa-miR-1248-002870
728	hsa-miR-1289-002871
729	hsa-miR-1204-002872
730	hsa-miR-1826-002873
731	hsa-miR-1304-002874
732	hsa-miR-1203-002877
733	hsa-miR-1206-002878
734	hsa-miR-548G-002879
735	hsa-miR-1208-002880	25.7169	25.6449	25.0995		22.0426	22.9938	21.7618	20.4328
736	hsa-miR-548E-002881
737	hsa-miR-1274A-002883					27.1226	26.9998	27.8378	26.1028
738	hsa-miR-1274B-002884			29.9765	31.2267	20.1546	19.7848	20.2418	18.7028
739	hsa-miR-1267-002885
740	hsa-miR-1250-002887
741	hsa-miR-548N-002888
742	hsa-miR-1283-002890	28.6539	26.9679	27.8315	27.5357	28.2426	28.9548	27.0628	27.8518
743	hsa-miR-1247-002893								31.0368
744	hsa-miR-1253-002894
745	hsa-miR-720-002895	30.6289		29.0525		27.0716	25.7398	26.7118	24.7938
746	hsa-miR-1260-002896
747	hsa-miR-664-002897
748	hsa-miR-1302-002901
749	hsa-miR-1300-002902	21.2679	20.8499	20.4515	20.8417	19.8406	21.7618	20.0748	19.1798
750	hsa-miR-1284-002903
751	hsa-miR-548L-002904
752	hsa-miR-1293-002905
753	hsa-miR-1825-002907
754	hsa-miR-1296-002908

## Sheet: 2A
#	Target Name	SAH2D3 MD20	SAH3D3 MD20	SAH2D9 MD20	SAH3D9 MD20	SAH2D3 REF	SAH3D3 REF	SAH2D9 REF	SAH3D9 REF
1	hsa-let-7a-000377					30.3304
2	hsa-let-7c-000379	29.2939				22.8694	26.4748	24.0613	24.5185
3	hsa-let-7d-002283					26.0924	26.4868	27.3703	30.3075
4	hsa-let-7e-002406					23.3624	22.3928	26.8503	28.2105
5	hsa-let-7f-000382
6	hsa-let-7g-002282					26.5334	25.8008	28.6913	31.7365
7	hsa-miR-1-002222	26.0149	23.1739	29.4119	30.3303	28.7394	25.6058		29.3415
8	hsa-miR-9-000583					22.8174	27.3818	27.5493	30.3305
9	hsa-miR-10a-000387							28.9383	28.5525
10	hsa-miR-10b-002218
11	hsa-miR-15a-000389	29.0449				26.5304	26.0078	26.4173	27.5995
12	hsa-miR-15b-000390		29.1949			22.4684	21.2048	22.2663	23.8295
13	hsa-miR-16-000391	27.8109	23.5799	31.2248		18.1004	17.3198	16.6953	18.1995
14	hsa-miR-17-002308	24.9909	25.4699			19.7244	18.2378	19.5203	20.4425
15	hsa-miR-18a-002422					31.3274	29.8348
16	hsa-miR-18b-002217
17	hsa-miR-19a-000395		28.9689			23.7574	23.1928	23.3383	24.4375
18	hsa-miR-19b-000396	24.9949	23.0089	28.7519	30.9373	18.0264	17.6378	17.6323	18.7945
19	hsa-miR-20a-000580	24.5669	21.2739	26.7629	25.8883	20.3984	19.7208	20.0743	21.3925
20	hsa-miR-20b-001014		30.2009			23.9324	23.2208	23.9973	26.2435
21	hsa-miR-21-000397			27.0378		21.5394	22.0418	17.5613	19.3065
22	hsa-miR-22-000398					29.9334	31.4738	24.1693	27.3585
23	hsa-miR-23a-000399
24	hsa-miR-23b-000400	31.5619				26.9554
25	hsa-miR-24-000402	23.9059	25.1519	25.1658	25.5303	17.7994	18.5478	17.2393	17.9945
26	hsa-miR-25-000403	30.4509	30.5289	29.7819	30.0723	24.0514	23.4498	22.6573	23.4995
27	hsa-miR-26a-000405	28.1229	30.0779			23.1234	24.1278	24.1463	25.5025
28	hsa-miR-26b-000407	27.7819	29.2059			23.2824	23.5268	23.2433	24.7755
29	hsa-miR-27a-000408			30.7008		26.4974	26.2018	23.1203	25.0625
30	hsa-miR-27b-000409	21.6649	22.6769	23.2598	23.4603	22.3474	23.2358	23.2723	23.0185
31	hsa-miR-28-3p-002446	28.5239		30.3789		22.5204	24.3988	20.7183	22.2775
32	hsa-miR-28-000411					26.9084	29.9098	26.6933	29.7305
33	hsa-miR-29a-002112	30.2759	27.8859			20.7784	22.8328	20.5113	20.4595
34	hsa-miR-29b-000413	22.1289	23.0459	23.0868	22.6613	22.5544	22.5298	23.4493	23.1195
35	hsa-miR-29c-000587	21.8069	22.6369	23.8349	24.1343	20.3144	20.8938	19.7783	20.3995
36	hsa-miR-30b-000602	28.6529	27.8589		31.2563	21.0264	20.5008	21.2653	22.4665
37	hsa-miR-30c-000419	26.0909	26.1749	28.0418	27.5513	21.0994	20.7028	21.3473	22.1375
38	hsa-miR-31-002279			30.4849		28.5614	27.8808	26.5113	25.1885
39	hsa-miR-32-002109					29.1814	27.7138	28.4093
40	hsa-miR-33b-002085
41	hsa-miR-34a-000426	16.5069	16.6379	17.2708	17.1223	16.8014	16.9178	17.4453	17.1135
42	hsa-miR-34c-000428					24.9144	24.0788	25.2833	25.4815
43	hsa-miR-92a-000431	18.8499	18.4979	20.0308	19.7993	17.8684	17.4608	16.8713	17.1975
44	hsa-miR-93-001090		31.7549			24.1264	23.2968	23.4853	25.4025
45	hsa-miR-95-000433					25.9124		27.8953	29.3015
46	hsa-miR-96-000186	23.5139		25.8258	29.2833	24.4424	23.8028	27.9613	25.8595
47	hsa-miR-98-000577					28.6454
48	hsa-miR-99a-000435	23.0759		31.2789	29.5573	21.7524	26.0578	23.4193	24.7685
49	hsa-miR-99b-000436	27.2829	29.1699	30.9319		22.1234	24.9498	23.3003	25.8875
50	hsa-miR-100-000437	23.8669	28.5039	30.2279	30.0103	21.3014	24.8788	22.3923	23.5545
51	hsa-miR-101-002253					29.1204	29.9838	26.0143	29.8165
52	hsa-miR-103-000439					27.3934	27.4378	28.8043
53	hsa-miR-105-002167
54	hsa-miR-106a-002169	24.8299	24.1709	25.0348	28.2253	19.2624	18.1108	18.9013	20.0545
55	hsa-miR-106b-000442	21.9209	23.1049	23.9909	22.9423	21.7064	20.2018	21.6073	22.5675
56	hsa-miR-107-000443					30.4364
57	hsa-miR-122-002245
58	hsa-miR-124a-001182					27.4084		32.3733
59	hsa-miR-125a-3p-002199					31.4204		31.2573
60	hsa-miR-125a-5p-002198					27.2904	31.3568	29.7663
61	hsa-miR-125b-000449	25.9469	28.5989			21.2154	25.1248	20.8603	20.9945
62	hsa-miR-126-002228		28.2329			21.1664	20.1628	21.3213	22.2855
63	hsa-miR-127-000452					25.0664		25.4593	26.8435
64	hsa-miR-127-5p-002229
65	hsa-miR-128a-002216					24.6704	30.1908	31.5873	30.9855
66	hsa-miR-129-3p-001184					27.9954
67	hsa-miR-129-000590					30.0784
68	hsa-miR-130a-000454	28.2809	28.4749			24.3544	23.9318	21.0483	21.5475
69	hsa-miR-130b-000456					26.1264	26.4358	23.0903	24.0965
70	hsa-miR-132-000457	30.6889				20.9854	23.5468	19.5233	20.4765
71	hsa-miR-133a-002246					27.5254	28.6478	31.2753	31.0665
72	hsa-miR-133b-002247				31.6883
73	hsa-miR-134-001186					27.4184		27.4873	27.4575
74	hsa-miR-135a-000460	27.2649				28.6004	28.5708	28.4833
75	hsa-miR-135b-002261					28.9024			31.9215
76	hsa-miR-136-000592	17.8099	17.2289	17.7379	17.6353	17.2654	17.2288	18.4323	17.7645
77	hsa-miR-137-001129					27.0544
78	hsa-miR-138-002284					26.5254
79	hsa-miR-139-3p-002313					24.9394		30.4103
80	hsa-miR-139-5p-002289					22.6234	31.4458	28.2963
81	hsa-miR-140-3p-002234					26.2794	27.2328	26.5053	28.2715
82	hsa-miR-140-001187					23.8484	24.8288	23.4603	24.5405
83	hsa-miR-141-000463								30.7625
84	hsa-miR-142-3p-000464		30.9229			21.9404	21.3628	21.4813	23.6475
85	hsa-miR-142-5p-002248							30.6913
86	hsa-miR-143-002249					28.8544	27.8358	25.9413	25.9045
87	hsa-miR-145-002278
88	hsa-miR-146a-000468	25.6559	27.1269	25.9998	27.4713	18.5564	18.7048	16.6953	16.9985
89	hsa-miR-146b-3p-002361						30.9648	31.8133	28.8085
90	hsa-miR-146b-001097	27.9959	31.7239	28.3888		21.6674	21.9898	20.1823	21.3105
91	hsa-miR-147b-002262
92	hsa-miR-148a-000470					30.4214	29.7838	27.3193	28.8495
93	hsa-miR-148b-000471					29.8954	31.2188	29.7733
94	hsa-miR-149-002255					24.9524	28.1308	29.4423	30.1345
95	hsa-miR-150-000473	26.0399	25.8189	25.5079	25.7043	19.4664	18.5778	18.8593	18.0585
96	hsa-miR-152-000475	25.9419	29.2409	30.4718	31.2233	24.2114	26.3278	21.2903	22.3485
97	hsa-miR-153-001191
98	hsa-miR-154-000477
99	hsa-miR-181a-000480	29.7229				24.2644	28.5938	27.8103	29.1355
100	hsa-miR-181c-000482					28.3064
101	hsa-miR-182-002334
102	hsa-miR-183-002269
103	hsa-miR-184-000485	22.9119	22.5789	22.8149	23.3563	22.2224	23.2258	21.5193	21.8505
104	hsa-miR-185-002271					25.9214	24.3948	25.1633	26.9695
105	hsa-miR-186-002285	23.7979	26.1029	26.7059	28.7623	20.2564	20.8958	18.6713	19.6705
106	hsa-miR-187-001193
107	hsa-miR-188-3p-002106
108	hsa-miR-190-000489					31.5604		27.8713	31.2625
109	hsa-miR-191-002299	25.8159	23.7099	26.0378	26.5823	18.7414	18.5958	18.8853	20.3875
110	hsa-miR-192-000491	22.7579	23.3999	23.7778	23.3153	21.2414	20.9888	21.1103	21.6345
111	hsa-miR-193a-3p-002250
112	hsa-miR-193a-5p-002281					24.9764	27.8048	21.4113	23.9415
113	hsa-miR-193b-002367	27.9289		30.3988		21.1884	26.8908	23.9733	23.2115
114	hsa-miR-194-000493	17.7629	18.7879	19.2258	18.9123	19.6744	18.9078	19.9523	19.6545
115	hsa-miR-195-000494	28.5189	26.5459	30.0728		22.8744	22.3038	21.6733	23.0065
116	hsa-miR-196b-002215						31.0628
117	hsa-miR-197-000497					20.9044	22.4438	22.7073	22.2725
118	hsa-miR-198-002273
119	hsa-miR-199a-000498
120	hsa-miR-199a-3p-002304					29.9064	30.5558	26.7253	26.1575
121	hsa-miR-199b-000500
122	hsa-miR-200a-000502					30.8404	30.3358	30.9463	29.2595
123	hsa-miR-200b-002251
124	hsa-miR-200c-002300					29.1814	31.4388	31.3043	27.2285
125	hsa-miR-202-002363	22.4999	22.8829	23.9349	23.7123	22.9984	22.8818	23.1623	25.0275
126	hsa-miR-203-000507	21.1609	21.4119	21.6409	21.9113	21.4744	21.0568	22.1643	18.1365
127	hsa-miR-204-000508	25.7209				18.8424	17.5108	18.5983	19.1465
128	hsa-miR-205-000509	22.1519	22.6629	23.6808	26.2473	24.0704	22.6798	26.0893	25.3195
129	hsa-miR-208b-002290
130	hsa-miR-210-000512	29.4669				25.2774	26.6178	21.2453	23.6445
131	hsa-miR-214-002306							25.4793	26.9575
132	hsa-miR-215-000518	25.0459	25.5939	28.2749	27.7143	25.3624	25.3918	25.4983	25.6755
133	hsa-miR-216a-002220
134	hsa-miR-216b-002326							31.3943
135	hsa-miR-217-002337
136	hsa-miR-218-000521	22.9739	28.6639	27.2288	28.6513	22.8474	25.0248	25.1643	24.2535
137	hsa-miR-219-000522		29.2399			21.5584	30.2858	28.6003	29.4875
138	hsa-miR-221-000524					23.0194	24.7998	19.7863	22.0195
139	hsa-miR-222-002276	19.2039	18.4639	18.6439	19.0103	16.8884	17.1058	16.0223	16.0045
140	hsa-miR-223-002295	25.7509	23.0989	21.9198	24.9883	15.6794	15.8268	15.4073	16.4355
141	hsa-miR-224-002099							28.7703	29.1115
142	hsa-miR-296-3p-002101
143	hsa-miR-296-000527					27.7354	29.1408	29.3493	28.6145
144	hsa-miR-299-3p-001015	24.9149		25.8088
145	hsa-miR-299-5p-000600
146	hsa-miR-301-000528					26.9434	26.5488	27.3013	30.3885
147	hsa-miR-301b-002392
148	hsa-miR-302a-000529	18.4189	19.6679	18.7629	18.9903	19.6684	18.6028	19.5973	18.7915
149	hsa-miR-302b-000531	30.3849	24.0839		30.8563
150	hsa-miR-302c-000533	22.8109	23.8719	23.9718	23.1203	23.3354	22.7778	23.1523	22.9575
151	hsa-miR-320-002277	24.7099	25.8689	26.0938	29.9283	18.9994	19.7138	16.6443	17.7245
152	hsa-miR-323-3p-002227					22.8474	28.0788	27.0723	27.2035
153	hsa-miR-324-3p-002161	31.8839		29.0558		25.6124	26.6638	23.5933	25.3645
154	hsa-miR-324-5p-000539					25.0814	28.3588	25.2583	27.4165
155	hsa-miR-326-000542				29.4463	28.3454		30.1643
156	hsa-miR-328-000543	23.1669	25.1909	23.4259	23.6243	21.3264	22.6998	21.8043	22.3615
157	hsa-miR-329-001101					30.7064
158	hsa-miR-330-000544					28.4914
159	hsa-miR-330-5p-002230
160	hsa-miR-331-000545	29.0289	28.1889		30.1023	22.2974	22.6248	22.3653	23.6525
161	hsa-miR-331-5p-002233	29.8279				31.3464
162	hsa-miR-335-000546					26.1104	28.0908	24.7153	25.2505
163	hsa-miR-337-5p-002156							32.4163
164	hsa-miR-338-3p-002252					27.0664
165	hsa-miR-339-3p-002184					25.1534	28.6328	24.9513	27.4995
166	hsa-miR-339-5p-002257							32.2183
167	hsa-miR-340-002258					25.0744	28.2798	26.3133	28.6965
168	hsa-miR-155-002623	16.1029	17.2079	16.5968	16.6153	16.7734	16.3688	16.8933	16.4695
169	hsa-let-7b-002619	27.8359				20.1034	22.4198	21.3263	21.9645
170	hsa-miR-342-3p-002260	29.2359				19.4884	21.0988	22.7973	22.8155
171	hsa-miR-342-5p-002147							31.8503
172	hsa-miR-345-002186					23.1814	24.4588	21.9943	23.7065
173	hsa-miR-361-000554					25.5284	29.4488	24.1233	25.0335
174	hsa-miR-362-3p-002117							31.4443
175	hsa-miR-362-001273
176	hsa-miR-363-001271	29.5739	31.3439	29.7579	28.7283	27.8514	26.7128	26.9493	28.3315
177	hsa-miR-365-001020					28.1664		28.9913	29.2605
178	hsa-miR-367-000555	21.9019	24.5759	22.1929	21.5093	23.5914	21.9968	22.5603	22.1115
179	hsa-miR-369-3p-000557
180	hsa-miR-369-5p-001021
181	hsa-miR-370-002275					30.7974
182	hsa-miR-371-3p-002124
183	hsa-miR-372-000560					31.9334	29.4588	28.6363	28.5595
184	hsa-miR-373-000561	28.3569	29.1279	27.1838	28.5703	27.8224	28.7878	29.1133	29.5715
185	hsa-miR-374-000563	17.5219	17.3169	17.7959	17.6823	17.8044	17.4128	18.2263	18.1585
186	hsa-miR-374-5p-001319	17.8399	18.9969	18.2698	18.9113	18.3204	18.3558	19.6623	18.9865
187	hsa-miR-375-000564	31.0989			29.0713	25.0874	24.5428	25.6293	27.0065
188	hsa-miR-376a-000565	26.5209	26.7599	26.8629	26.7543	24.9844	25.6308	25.0303	24.6275
189	hsa-miR-376b-001102
190	hsa-miR-377-000566
191	hsa-miR-379-001138					29.2194
192	hsa-miR-380-3p-000569
193	hsa-miR-381-000571	23.3959	27.8679	27.7139	26.4133	25.9784	24.8368	26.3403	26.3855
194	hsa-miR-382-000572					27.9284		28.6553	28.9015
195	hsa-miR-383-000573					26.6824		29.2393	31.6625
196	hsa-miR-409-5p-002331
197	hsa-miR-410-001274	18.6329	18.2049	18.8909	19.2543	18.1034	17.7268	18.2753	18.1875
198	hsa-miR-411-001610					26.7244		28.8053	27.9345
199	hsa-miR-422a-002297			31.6169				24.9173	28.8055
200	hsa-miR-423-5p-002340					25.8674	27.0338	23.8083	24.9635
201	hsa-miR-424-000604
202	hsa-miR-425-5p-001516					28.0974	27.3668	25.9393	30.0635
203	hsa-miR-429-001024
204	hsa-miR-431-001979
205	hsa-miR-433-001028					28.4384
206	hsa-miR-449-001030						30.2638
207	hsa-miR-449b-001608						29.5518
208	hsa-miR-450a-002303
209	hsa-miR-450b-3p-002208
210	hsa-miR-450b-5p-002207
211	hsa-miR-451-001141	27.2639	24.4799	27.8079	30.9033	19.4054	18.1148	17.2703	19.0435
212	hsa-miR-452-002329					28.9874		25.4863	25.7485
213	hsa-miR-453-002318
214	hsa-miR-454-002323	18.0379	19.5699	18.7218	19.1353	19.1974	18.4978	19.2923	18.9335
215	hsa-miR-455-3p-002244
216	hsa-miR-455-001280
217	hsa-miR-483-5p-002338	16.5059	16.8709	16.9049	17.0573	16.6284	16.1868	16.7693	16.1095
218	hsa-miR-484-001821	27.8099	24.8619	28.1639	28.3963	17.6904	17.8498	17.0333	17.9245
219	hsa-miR-485-3p-001277					31.5264
220	hsa-miR-485-5p-001036
221	hsa-miR-486-3p-002093	30.4939				22.4594	24.5988	20.4703	22.4305
222	hsa-miR-486-001278	25.2049	26.8079	24.1789	25.7323	20.8804	19.3388	19.9943	21.3015
223	hsa-miR-487a-001279
224	hsa-miR-487b-001285					27.3464
225	hsa-miR-488-002357
226	hsa-miR-489-002358	29.6859				26.7734	27.4118	23.7363	25.6315
227	hsa-miR-490-001037	26.8419	26.8409	26.3419	26.6743	25.8254	27.0708	28.2693	27.1515
228	hsa-miR-491-3p-002360
229	hsa-miR-491-001630	22.2169	21.6779	23.0749	21.9373	22.1594	22.3618	24.8673	22.1505
230	hsa-miR-493-002364
231	hsa-miR-494-002365
232	hsa-miR-495-001663					28.1464		31.7933
233	hsa-miR-496-001953
234	hsa-miR-499-3p-002427
235	hsa-miR-499-001352	21.4939		26.6318	29.2683	29.8304	28.6538	29.4833	31.6025
236	hsa-miR-500-002428					31.5164
237	hsa-miR-501-3p-002435					29.6324		27.0483	30.2245
238	hsa-miR-501-001047
239	hsa-miR-502-3p-002083		31.5149					29.9563
240	hsa-miR-502-001109		31.5819					29.1803
241	hsa-miR-503-001048
242	hsa-miR-504-002084
243	hsa-miR-505-002089	30.0569						28.8883
244	hsa-miR-507-001051
245	hsa-miR-508-001052	26.5279	24.5679
246	hsa-miR-508-5p-002092
247	hsa-miR-509-5p-002235	30.5119
248	hsa-miR-510-002241
249	hsa-miR-512-3p-001823					31.3304		30.9463
250	hsa-miR-512-5p-001145
251	hsa-miR-513-5p-002090
252	hsa-miR-515-3p-002369
253	hsa-miR-515-5p-001112
254	hsa-miR-516a-5p-002416
255	hsa-miR-516b-001150
256	hsa-miR-517a-002402
257	hsa-miR-517c-001153
258	hsa-miR-518a-3p-002397
259	hsa-miR-518a-5p-002396
260	hsa-miR-518b-001156	21.2749	21.5379	20.5809	22.4413	21.6394	21.6508	22.5303	21.9865
261	hsa-miR-518c-002401
262	hsa-miR-518d-001159			31.7069				30.6713
263	hsa-miR-518d-5p-002389
264	hsa-miR-518e-002395							31.3223
265	hsa-miR-518f-002388	17.1969	17.6269	17.3508	18.0083	17.5264	17.1038	18.6173	17.8605
266	hsa-miR-519a-002415
267	hsa-miR-519d-002403
268	hsa-miR-519e-002370
269	hsa-miR-520a-001167
270	hsa-miR-520a#-001168
271	hsa-miR-520d-5p-002393				31.8793
272	hsa-miR-520g-001121
273	hsa-miR-521-001122
274	hsa-miR-522-002413
275	hsa-miR-523-002386	17.9489	18.5499	18.2118	18.6393	18.5984	18.3828	19.2703	18.6785
276	hsa-miR-524-5p-001982
277	hsa-miR-525-3p-002385
278	hsa-miR-525-001174
279	hsa-miR-526b-002382
280	hsa-miR-532-3p-002355	27.5659				26.5054	26.4368	23.6913	26.0485
281	hsa-miR-532-001518	28.7109				23.8364	23.9778	21.9233	23.6715
282	hsa-miR-539-001286					25.4834	30.2818	26.6253	27.2735
283	hsa-miR-541-002201
284	hsa-miR-542-3p-001284							28.6943
285	hsa-miR-542-5p-002240
286	hsa-miR-544-002265	28.8509	24.2549	26.8948	26.5703	24.9064	24.9188	25.9453	26.2055
287	hsa-miR-545-002267					22.9794	30.6138	24.8923	27.6165
288	hsa-miR-548a-001538			31.7808	31.8503	31.4134	30.2628	31.1403	30.3395
289	hsa-miR-548a-5p-002412
290	hsa-miR-548b-001541
291	hsa-miR-548b-5p-002408
292	hsa-miR-548c-001590		30.2729			30.4164	31.1698
293	hsa-miR-548c-5p-002429
294	hsa-miR-548d-001605
295	hsa-miR-548d-5p-002237
296	hsa-miR-551b-001535	21.0679	22.8899	22.1019	21.9073	23.9394	21.8308	22.5553	21.9805
297	hsa-miR-556-3p-002345
298	hsa-miR-556-5p-002344
299	hsa-miR-561-001528
300	hsa-miR-570-002347					31.8804
301	hsa-miR-574-3p-002349	30.0069				20.7324	24.8828	23.3743	23.0955
302	hsa-miR-576-3p-002351						31.5888	28.1593
303	hsa-miR-576-5p-002350
304	hsa-miR-579-002398						30.2238	31.6743	31.6255
305	hsa-miR-582-3p-002399
306	hsa-miR-582-5p-001983
307	hsa-miR-589-002409
308	hsa-miR-590-5p-001984	23.8039	25.5259	25.2269	26.2353	22.5234	22.6698	20.9783	22.2405
309	hsa-miR-597-001551	24.1179			30.7413	29.3594	29.5488	25.4703
310	hsa-miR-598-001988					26.3244	30.0038	29.5573	29.5055
311	hsa-miR-615-001960
312	hsa-miR-615-5p-002353
313	hsa-miR-616-002414							30.6253	29.9535
314	hsa-miR-618-001593	20.4759	19.9259	21.1879	20.8473	19.1074	19.0748	18.9463	18.8105
315	hsa-miR-624-002430
316	hsa-miR-625-002431
317	hsa-miR-627-001560	18.2779	19.3179	19.3669	18.8673	18.8984	18.4718	19.3733	19.0375
318	hsa-miR-628-5p-002433	17.5079	16.3389	17.4748	17.3393	16.6464	16.8258	18.9163	17.6395
319	hsa-miR-629-002436					30.2554		29.2553
320	hsa-miR-636-002088	21.1009	20.9049	20.6199	21.4033	20.7774	20.3718	20.9393	21.0315
321	hsa-miR-642-001592					25.9354		31.4713	30.5465
322	hsa-miR-651-001604	23.9359	25.1509	24.2638	25.8073	25.5364	25.2088	27.5153	26.8815
323	hsa-miR-652-002352	23.3749	30.8549			29.0204	24.5748	24.9323	27.0475
324	hsa-miR-653-002292
325	hsa-miR-654-3p-002239
326	hsa-miR-654-001611
327	hsa-miR-655-001612
328	hsa-miR-660-001515	25.1509	31.0759			23.0234	23.5208	19.2493	21.5075
329	hsa-miR-671-3p-002322
330	hsa-miR-672-002327
331	hsa-miR-674-002021
332	hsa-miR-708-002341	25.8949	28.2829	26.9718	28.1623	26.3634	26.9578	24.5443	26.3205
333	hsa-miR-744-002324					26.6524	28.8358	26.3843	30.8305
334	hsa-miR-758-001990	27.2959	26.0349		28.5283	27.9254	24.9918	28.1213	27.7275
335	hsa-miR-871-002354		28.7249
336	hsa-miR-872-002264
337	hsa-miR-873-002356
338	hsa-miR-874-002268
339	hsa-miR-875-3p-002204	21.5189	22.4749	22.3029	22.5613	22.3374	22.4368	27.2743	24.7155
340	hsa-miR-876-3p-002225
341	hsa-miR-876-5p-002205
342	hsa-miR-885-3p-002372
343	hsa-miR-885-5p-002296					21.5574	23.5558	24.9023	25.9655
344	hsa-miR-886-3p-002194					28.1694	28.9958	27.6693
345	hsa-miR-886-5p-002193					23.5884	30.2528	25.0943
346	hsa-miR-887-002374
347	hsa-miR-888-002212	27.3139	27.6129			29.4124	28.0958	27.8873	29.5185
348	hsa-miR-889-002202					29.3734
349	hsa-miR-890-002209
350	hsa-miR-891a-002191
351	hsa-miR-891b-002210
352	hsa-miR-892a-002195
353	hsa-miR-147-000469	23.3389	24.7689	26.0359	25.5553	25.4814	25.3388	26.2583	25.6635
354	hsa-miR-208-000511	26.1169	21.7749	24.5499	29.6873	27.3754	27.2808
355	hsa-miR-211-000514					25.2824	30.0718	27.3863	24.9735
356	hsa-miR-212-000515	19.9369	19.9249	20.0509	20.0913	19.7214	19.9048	19.9263	19.9125
357	hsa-miR-219-1-3p-002095
358	hsa-miR-219-2-3p-002390					23.9514
359	hsa-miR-220-000523
360	hsa-miR-220b-002206
361	hsa-miR-220c-002211
362	hsa-miR-298-002190
363	hsa-miR-325-000540
364	hsa-miR-346-000553		28.8519			25.8414
365	hsa-miR-376c-002122					28.6894		28.5833	28.3245
366	hsa-miR-384-000574
367	hsa-miR-412-001023
368	hsa-miR-448-001029
369	hsa-miR-492-001039
370	hsa-miR-506-001050
371	hsa-miR-509-3-5p-002155
372	hsa-miR-511-001111						30.7898	24.0823	27.0585
373	hsa-miR-517b-001152
374	hsa-miR-519c-001163
375	hsa-miR-520b-001116	29.0309	28.2589			28.9104	30.4218	29.7083	31.1125
376	hsa-miR-520e-001119	22.9009	23.7059	22.9399	23.0753	24.3984	24.5908	22.0493	24.0475
377	hsa-miR-520f-001120	30.8419				28.5594	29.5658	25.3733	26.4855
