# Supplementary material for: Detection and quantification of microRNA in cerebral microdialysate
Source: J Transl Med. 2015 May 7;13:149. doi: 10.1186/s12967-015-0505-1 (PMC4438475; doi:10.1186/s12967-015-0505-1)
Supplement: Additional file 2: — All microRNA grouped according to relative recovery (RR). This spreadsheet contains the 63 miRNA showing a high RR (column B), the 53 miRNA showing a low RR (column C), the 173 miRNA showing an indetermined RR (column D) and the 465 miRNA not detected (column E). [file 12967_2015_505_MOESM2_ESM.xlsx]

## Sheet: Grouped according to RR
#	High RR	Low RR	Indetermined RR	Not detected
1	hsa-miR-1225-3P-002766	hsa-let-7b-002619	dme-miR-7-000268	hsa-let-7a#-002307
2	hsa-miR-1275-002840	hsa-let-7d#-001178	hsa-let-7a-000377	hsa-let-7b#-002404
3	hsa-miR-1283-002890	hsa-miR-100-000437	hsa-let-7c-000379	hsa-let-7c#-002405
4	hsa-miR-1290-002863	hsa-miR-125b-000449	hsa-let-7d-002283	hsa-let-7e#-002407
5	hsa-miR-135b#-002159	hsa-miR-126-002228	hsa-let-7e-002406	hsa-let-7f-000382
6	hsa-miR-136-000592	hsa-miR-1274A-002883	hsa-let-7g-002282	hsa-let-7f-1#-002417
7	hsa-miR-147-000469	hsa-miR-1274B-002884	hsa-miR-101-002253	hsa-let-7f-2#-002418
8	hsa-miR-148b#-002160	hsa-miR-130a-000454	hsa-miR-103-000439	hsa-let-7g#-002118
9	hsa-miR-149#-002164	hsa-miR-132-000457	hsa-miR-106a-002169	hsa-let-7i#-002172
10	hsa-miR-155-002623	hsa-miR-140-001187	hsa-miR-106b-000442	hsa-miR-1-002222
11	hsa-miR-190b-002263	hsa-miR-142-3p-000464	hsa-miR-10a-000387	hsa-miR-100#-002142
12	hsa-miR-192-000491	hsa-miR-146a-000468	hsa-miR-10b#-002315	hsa-miR-101#-002143
13	hsa-miR-194-000493	hsa-miR-146b-001097	hsa-miR-1183-002841	hsa-miR-105-002167
14	hsa-miR-202-002363	hsa-miR-150-000473	hsa-miR-1208-002880	hsa-miR-105#-002168
15	hsa-miR-203-000507	hsa-miR-152-000475	hsa-miR-1247-002893	hsa-miR-106a#-002170
16	hsa-miR-206-000510	hsa-miR-15b-000390	hsa-miR-1255B-002801	hsa-miR-106b#-002380
17	hsa-miR-212-000515	hsa-miR-16-000391	hsa-miR-125a-5p-002198	hsa-miR-107-000443
18	hsa-miR-215-000518	hsa-miR-17-002308	hsa-miR-125b-2#-002158	hsa-miR-10a#-002288
19	hsa-miR-222-002276	hsa-miR-186-002285	hsa-miR-126#-000451	hsa-miR-10b-002218
20	hsa-miR-27b-000409	hsa-miR-191-002299	hsa-miR-1262-002852	hsa-miR-1178-002777
21	hsa-miR-29b-000413	hsa-miR-193a-5p-002281	hsa-miR-1276-002843	hsa-miR-1179-002776
22	hsa-miR-302a-000529	hsa-miR-197-000497	hsa-miR-1291-002838	hsa-miR-1180-002847
23	hsa-miR-302b#-002119	hsa-miR-19b-000396	hsa-miR-1300-002902	hsa-miR-1182-002830
24	hsa-miR-302c-000533	hsa-miR-204-000508	hsa-miR-1305-002867	hsa-miR-1184-002842
25	hsa-miR-302c#-000534	hsa-miR-21-000397	hsa-miR-130b-000456	hsa-miR-1197-002810
26	hsa-miR-30a-5p-000417	hsa-miR-210-000512	hsa-miR-1324-002815	hsa-miR-1200-002829
27	hsa-miR-30e-3p-000422	hsa-miR-221-000524	hsa-miR-133a-002246	hsa-miR-1201-002781
28	hsa-miR-320B-002844	hsa-miR-223-002295	hsa-miR-134-001186	hsa-miR-1203-002877
29	hsa-miR-34a-000426	hsa-miR-223#-002098	hsa-miR-135a-000460	hsa-miR-1204-002872
30	hsa-miR-34a#-002316	hsa-miR-24-000402	hsa-miR-135b-002261	hsa-miR-1205-002778
31	hsa-miR-34b-002102	hsa-miR-27a-000408	hsa-miR-138-2#-002144	hsa-miR-1206-002878
32	hsa-miR-363-001271	hsa-miR-28-3p-002446	hsa-miR-139-3p-002313	hsa-miR-122-002245
33	hsa-miR-367-000555	hsa-miR-29c-000587	hsa-miR-140-3p-002234	hsa-miR-122#-002130
34	hsa-miR-374-000563	hsa-miR-30b-000602	hsa-miR-143-002249	hsa-miR-1224-3P-002752
35	hsa-miR-374-5p-001319	hsa-miR-320-002277	hsa-miR-144#-002148	hsa-miR-1226#-002758
36	hsa-miR-410-001274	hsa-miR-328-000543	hsa-miR-145#-002149	hsa-miR-1227-002769
37	hsa-miR-454-002323	hsa-miR-335-000546	hsa-miR-146b-3p-002361	hsa-miR-1228#-002763
38	hsa-miR-483-5p-002338	hsa-miR-342-3p-002260	hsa-miR-148a-000470	hsa-miR-1233-002768
39	hsa-miR-490-001037	hsa-miR-345-002186	hsa-miR-149-002255	hsa-miR-1236-002761
40	hsa-miR-491-001630	hsa-miR-423-5p-002340	hsa-miR-151-3p-002254	hsa-miR-1238-002927
41	hsa-miR-518f-002388	hsa-miR-425-5p-001516	hsa-miR-15a-000389	hsa-miR-124#-002197
42	hsa-miR-520c-3p-002400	hsa-miR-451-001141	hsa-miR-181a-000480	hsa-miR-1243-002854
43	hsa-miR-520D-3P-002743	hsa-miR-486-001278	hsa-miR-181c#-002333	hsa-miR-1244-002791
44	hsa-miR-520e-001119	hsa-miR-486-3p-002093	hsa-miR-184-000485	hsa-miR-1245-002823
45	hsa-miR-523-002386	hsa-miR-489-002358	hsa-miR-185-002271	hsa-miR-1248-002870
46	hsa-miR-544-002265	hsa-miR-511-001111	hsa-miR-193b-002367	hsa-miR-1249-002868
47	hsa-miR-548a-001538	hsa-miR-532-001518	hsa-miR-193b#-002366	hsa-miR-124a-001182
48	hsa-miR-571-001613	hsa-miR-532-3p-002355	hsa-miR-195-000494	hsa-miR-1250-002887
49	hsa-miR-572-001614	hsa-miR-574-3p-002349	hsa-miR-196b-002215	hsa-miR-1251-002820
50	hsa-miR-573-001615	hsa-miR-660-001515	hsa-miR-199a-3p-002304	hsa-miR-1252-002860
51	hsa-miR-575-001617	hsa-miR-9#-002231	hsa-miR-19a-000395	hsa-miR-1253-002894
52	hsa-miR-580-001621	hsa-miR-93#-002139	hsa-miR-200a-000502	hsa-miR-1254-002818
53	hsa-miR-596-001550	hsa-miR-99b-000436	hsa-miR-200c-002300	hsa-miR-1255A-002805
54	hsa-miR-601-001558		hsa-miR-205-000509	hsa-miR-1256-002850
55	hsa-miR-618-001593		hsa-miR-208-000511	hsa-miR-1257-002910
56	hsa-miR-627-001560		hsa-miR-20a-000580	hsa-miR-1259-002796
57	hsa-miR-628-5p-002433		hsa-miR-20b-001014	hsa-miR-125a-3p-002199
58	hsa-miR-636-002088		hsa-miR-21#-002438	hsa-miR-125b-1#-002378
59	hsa-miR-640-001584		hsa-miR-214-002306	hsa-miR-1260-002896
60	hsa-miR-646-001599		hsa-miR-218-000521	hsa-miR-1263-002784
61	hsa-miR-657-001512		hsa-miR-219-000522	hsa-miR-1264-002799
62	hsa-miR-662-001607		hsa-miR-219-2-3p-002390	hsa-miR-1265-002790
63	hsa-miR-92a-000431		hsa-miR-22-000398	hsa-miR-1267-002885
64			hsa-miR-22#-002301	hsa-miR-1269-002789
65			hsa-miR-25-000403	hsa-miR-127-000452
66			hsa-miR-25#-002442	hsa-miR-127-5p-002229
67			hsa-miR-26a-000405	hsa-miR-1270-002807
68			hsa-miR-26b-000407	hsa-miR-1271-002779
69			hsa-miR-28-000411	hsa-miR-1272-002845
70			hsa-miR-296-000527	hsa-miR-1278-002851
71			hsa-miR-29a-002112	hsa-miR-1282-002803
72			hsa-miR-301-000528	hsa-miR-1284-002903
73			hsa-miR-302b-000531	hsa-miR-1285-002822
74			hsa-miR-302d-000535	hsa-miR-1286-002773
75			hsa-miR-30c-000419	hsa-miR-1288-002832
76			hsa-miR-30d-000420	hsa-miR-1289-002871
77			hsa-miR-31-002279	hsa-miR-128a-002216
78			hsa-miR-31#-002113	hsa-miR-129-000590
79			hsa-miR-32-002109	hsa-miR-129-3p-001184
80			hsa-miR-323-3p-002227	hsa-miR-129#-002298
81			hsa-miR-324-3p-002161	hsa-miR-1292-002824
82			hsa-miR-326-000542	hsa-miR-1293-002905
83			hsa-miR-331-000545	hsa-miR-1294-002785
84			hsa-miR-339-3p-002184	hsa-miR-1296-002908
85			hsa-miR-340-002258	hsa-miR-1298-002861
86			hsa-miR-34b-000427	hsa-miR-1301-002827
87			hsa-miR-34c-000428	hsa-miR-1302-002901
88			hsa-miR-361-000554	hsa-miR-1303-002792
89			hsa-miR-372-000560	hsa-miR-1304-002874
90			hsa-miR-373-000561	hsa-miR-130a#-002131
91			hsa-miR-375-000564	hsa-miR-130b#-002114
92			hsa-miR-376a-000565	hsa-miR-132#-002132
93			hsa-miR-376b-001102	hsa-miR-133b-002247
94			hsa-miR-378-000567	hsa-miR-136#-002100
95			hsa-miR-378-002243	hsa-miR-137-001129
96			hsa-miR-380-5p-000570	hsa-miR-138-002284
97			hsa-miR-381-000571	hsa-miR-139-5p-002289
98			hsa-miR-382-000572	hsa-miR-141-000463
99			hsa-miR-409-3p-002332	hsa-miR-141#-002145
100			hsa-miR-411-001610	hsa-miR-142-5p-002248
101			hsa-miR-422a-002297	hsa-miR-143#-002146
102			hsa-miR-424#-002309	hsa-miR-144-002676
103			hsa-miR-425#-002302	hsa-miR-145-002278
104			hsa-miR-432-001026	hsa-miR-146a#-002163
105			hsa-miR-452-002329	hsa-miR-147b-002262
106			hsa-miR-484-001821	hsa-miR-148a#-002134
107			hsa-miR-487b-001285	hsa-miR-148b-000471
108			hsa-miR-497-001043	hsa-miR-151-5P-002642
109			hsa-miR-500-002428	hsa-miR-153-001191
110			hsa-miR-501-3p-002435	hsa-miR-154-000477
111			hsa-miR-505-002089	hsa-miR-154#-000478
112			hsa-miR-505#-002087	hsa-miR-155#-002287
113			hsa-miR-506-001050	hsa-miR-15a#-002419
114			hsa-miR-516-3p-001149	hsa-miR-15b#-002173
115			hsa-miR-517#-001113	hsa-miR-16-1#-002420
116			hsa-miR-517b-001152	hsa-miR-16-2#-002171
117			hsa-miR-518b-001156	hsa-miR-17#-002421
118			hsa-miR-519b-3p-002384	hsa-miR-181a-2#-002317
119			hsa-miR-519e-002370	hsa-miR-181c-000482
120			hsa-miR-520b-001116	hsa-miR-182-002334
121			hsa-miR-520d-5p-002393	hsa-miR-182#-000483
122			hsa-miR-520f-001120	hsa-miR-1825-002907
123			hsa-miR-520h-001170	hsa-miR-1826-002873
124			hsa-miR-524-001173	hsa-miR-183-002269
125			hsa-miR-539-001286	hsa-miR-183#-002270
126			hsa-miR-545-002267	hsa-miR-185#-002104
127			hsa-miR-545#-002266	hsa-miR-186#-002105
128			hsa-miR-548c-001590	hsa-miR-187-001193
129			hsa-miR-551b-001535	hsa-miR-188-3p-002106
130			hsa-miR-551b#-002346	hsa-miR-18a-002422
131			hsa-miR-553-001521	hsa-miR-18a#-002423
132			hsa-miR-558-001526	hsa-miR-18b-002217
133			hsa-miR-561-001528	hsa-miR-18b#-002310
134			hsa-miR-564-001531	hsa-miR-190-000489
135			hsa-miR-590-5p-001984	hsa-miR-191#-002678
136			hsa-miR-592-001546	hsa-miR-192#-002272
137			hsa-miR-597-001551	hsa-miR-193a-3p-002250
138			hsa-miR-598-001988	hsa-miR-194#-002379
139			hsa-miR-604-001567	hsa-miR-195#-002107
140			hsa-miR-616-002414	hsa-miR-196a#-002336
141			hsa-miR-623-001555	hsa-miR-198-002273
142			hsa-miR-624-001557	hsa-miR-199a-000498
143			hsa-miR-625#-002432	hsa-miR-199b-000500
144			hsa-miR-628-3p-002434	hsa-miR-19a#-002424
145			hsa-miR-638-001582	hsa-miR-19b-1#-002425
146			hsa-miR-639-001583	hsa-miR-200a#-001011
147			hsa-miR-643-001594	hsa-miR-200b-002251
148			hsa-miR-645-001597	hsa-miR-200b#-002274
149			hsa-miR-648-001601	hsa-miR-200c#-002286
150			hsa-miR-651-001604	hsa-miR-202#-002362
151			hsa-miR-652-002352	hsa-miR-208b-002290
152			hsa-miR-656-001510	hsa-miR-20a#-002437
153			hsa-miR-659-001514	hsa-miR-20b#-002311
154			hsa-miR-661-001606	hsa-miR-211-000514
155			hsa-miR-672-002327	hsa-miR-213-000516
156			hsa-miR-708-002341	hsa-miR-214#-002293
157			hsa-miR-720-002895	hsa-miR-216a-002220
158			hsa-miR-766-001986	hsa-miR-216b-002326
159			hsa-miR-769-5p-001998	hsa-miR-217-002337
160			hsa-miR-802-002004	hsa-miR-218-1#-002094
161			hsa-miR-875-3p-002204	hsa-miR-218-2#-002294
162			hsa-miR-885-5p-002296	hsa-miR-219-1-3p-002095
163			hsa-miR-886-3p-002194	hsa-miR-220-000523
164			hsa-miR-886-5p-002193	hsa-miR-220b-002206
165			hsa-miR-888-002212	hsa-miR-220c-002211
166			hsa-miR-9-000583	hsa-miR-221#-002096
167			hsa-miR-924-002154	hsa-miR-222#-002097
168			hsa-miR-93-001090	hsa-miR-224-002099
169			hsa-miR-942-002187	hsa-miR-23a-000399
170			hsa-miR-96-000186	hsa-miR-23a#-002439
171			hsa-miR-99a-000435	hsa-miR-23b-000400
172			hsa-miR-99b#-002196	hsa-miR-23b#-002126
173			hsa-miR-7#-001338	hsa-miR-24-1#-002440
174				hsa-miR-24-2#-002441
175				hsa-miR-26a-1#-002443
176				hsa-miR-26a-2#-002115
177				hsa-miR-26b#-002444
178				hsa-miR-27a#-002445
179				hsa-miR-27b#-002174
180				hsa-miR-296-3p-002101
181				hsa-miR-298-002190
182				hsa-miR-299-3p-001015
183				hsa-miR-299-5p-000600
184				hsa-miR-29a#-002447
185				hsa-miR-29b-1#-002165
186				hsa-miR-29b-2#-002166
187				hsa-miR-301b-002392
188				hsa-miR-302a#-002381
189				hsa-miR-302d#-002120
190				hsa-miR-30a-3p-000416
191				hsa-miR-30b#-002129
192				hsa-miR-30c-1#-002108
193				hsa-miR-30c-2#-002110
194				hsa-miR-30d#-002305
195				hsa-miR-32#-002111
196				hsa-miR-324-5p-000539
197				hsa-miR-325-000540
198				hsa-miR-329-001101
199				hsa-miR-330-000544
200				hsa-miR-330-5p-002230
201				hsa-miR-331-5p-002233
202				hsa-miR-335#-002185
203				hsa-miR-337-3p-002157
204				hsa-miR-337-5p-002156
205				hsa-miR-338-3p-002252
206				hsa-miR-338-5P-002658
207				hsa-miR-339-5p-002257
208				hsa-miR-33a-002135
209				hsa-miR-33a#-002136
210				hsa-miR-33b-002085
211				hsa-miR-340#-002259
212				hsa-miR-342-5p-002147
213				hsa-miR-346-000553
214				hsa-miR-361-3p-002116
215				hsa-miR-362-001273
216				hsa-miR-362-3p-002117
217				hsa-miR-363#-001283
218				hsa-miR-365-001020
219				hsa-miR-367#-002121
220				hsa-miR-369-3p-000557
221				hsa-miR-369-5p-001021
222				hsa-miR-370-002275
223				hsa-miR-371-3p-002124
224				hsa-miR-374a#-002125
225				hsa-miR-374b#-002391
226				hsa-miR-376a#-002127
227				hsa-miR-376c-002122
228				hsa-miR-377-000566
229				hsa-miR-377#-002128
230				hsa-miR-379-001138
231				hsa-miR-380-3p-000569
232				hsa-miR-383-000573
233				hsa-miR-384-000574
234				hsa-miR-409-5p-002331
235				hsa-miR-411#-002238
236				hsa-miR-412-001023
237				hsa-miR-424-000604
238				hsa-miR-429-001024
239				hsa-miR-431-001979
240				hsa-miR-431#-002312
241				hsa-miR-432#-001027
242				hsa-miR-433-001028
243				hsa-miR-448-001029
244				hsa-miR-449-001030
245				hsa-miR-449b-001608
246				hsa-miR-450a-002303
247				hsa-miR-450b-3p-002208
248				hsa-miR-450b-5p-002207
249				hsa-miR-452#-002330
250				hsa-miR-453-002318
251				hsa-miR-454#-001996
252				hsa-miR-455-001280
253				hsa-miR-455-3p-002244
254				hsa-miR-483-3p-002339
255				hsa-miR-485-3p-001277
256				hsa-miR-485-5p-001036
257				hsa-miR-487a-001279
258				hsa-miR-488-001106
259				hsa-miR-488-002357
260				hsa-miR-491-3p-002360
261				hsa-miR-492-001039
262				hsa-miR-493-002364
263				hsa-miR-494-002365
264				hsa-miR-495-001663
265				hsa-miR-496-001953
266				hsa-miR-497#-002368
267				hsa-miR-499-001352
268				hsa-miR-499-3p-002427
269				hsa-miR-500-001046
270				hsa-miR-501-001047
271				hsa-miR-502-001109
272				hsa-miR-502-3p-002083
273				hsa-miR-503-001048
274				hsa-miR-504-002084
275				hsa-miR-507-001051
276				hsa-miR-508-001052
277				hsa-miR-508-5p-002092
278				hsa-miR-509-3-5p-002155
279				hsa-miR-509-5p-002235
280				hsa-miR-510-002241
281				hsa-miR-512-3p-001823
282				hsa-miR-512-5p-001145
283				hsa-miR-513-5p-002090
284				hsa-miR-513B-002757
285				hsa-miR-513C-002756
286				hsa-miR-515-3p-002369
287				hsa-miR-515-5p-001112
288				hsa-miR-516a-5p-002416
289				hsa-miR-516b-001150
290				hsa-miR-517a-002402
291				hsa-miR-517c-001153
292				hsa-miR-518a-3p-002397
293				hsa-miR-518a-5p-002396
294				hsa-miR-518c-002401
295				hsa-miR-518c#-001158
296				hsa-miR-518d-001159
297				hsa-miR-518d-5p-002389
298				hsa-miR-518e-002395
299				hsa-miR-518e#-002371
300				hsa-miR-518f#-002387
301				hsa-miR-519a-002415
302				hsa-miR-519c-001163
303				hsa-miR-519d-002403
304				hsa-miR-519e#-001166
305				hsa-miR-520a-001167
306				hsa-miR-520a#-001168
307				hsa-miR-520g-001121
308				hsa-miR-521-001122
309				hsa-miR-522-002413
310				hsa-miR-524-5p-001982
311				hsa-miR-525-001174
312				hsa-miR-525-3p-002385
313				hsa-miR-526b-002382
314				hsa-miR-541-002201
315				hsa-miR-541#-002200
316				hsa-miR-542-3p-001284
317				hsa-miR-542-5p-002240
318				hsa-miR-543-002376
319				hsa-miR-548a-5p-002412
320				hsa-miR-548b-001541
321				hsa-miR-548b-5p-002408
322				hsa-miR-548c-5p-002429
323				hsa-miR-548d-001605
324				hsa-miR-548d-5p-002237
325				hsa-miR-548E-002881
326				hsa-miR-548G-002879
327				hsa-miR-548H-002816
328				hsa-miR-548I-002909
329				hsa-miR-548J-002783
330				hsa-miR-548K-002819
331				hsa-miR-548L-002904
332				hsa-miR-548M-002775
333				hsa-miR-548N-002888
334				hsa-miR-548P-002798
335				hsa-miR-549-001511
336				hsa-miR-550-001544
337				hsa-miR-550-002410
338				hsa-miR-551a-001519
339				hsa-miR-552-001520
340				hsa-miR-554-001522
341				hsa-miR-555-001523
342				hsa-miR-556-3p-002345
343				hsa-miR-556-5p-002344
344				hsa-miR-557-001525
345				hsa-miR-559-001527
346				hsa-miR-562-001529
347				hsa-miR-563-001530
348				hsa-miR-566-001533
349				hsa-miR-567-001534
350				hsa-miR-569-001536
351				hsa-miR-570-002347
352				hsa-miR-576-3p-002351
353				hsa-miR-576-5p-002350
354				hsa-miR-577-002675
355				hsa-miR-578-001619
356				hsa-miR-579-002398
357				hsa-miR-581-001622
358				hsa-miR-582-3p-002399
359				hsa-miR-582-5p-001983
360				hsa-miR-583-001623
361				hsa-miR-584-001624
362				hsa-miR-585-001625
363				hsa-miR-586-001539
364				hsa-miR-587-001540
365				hsa-miR-588-001542
366				hsa-miR-589-001543
367				hsa-miR-589-002409
368				hsa-miR-590-3P-002677
369				hsa-miR-591-001545
370				hsa-miR-593-001547
371				hsa-miR-593-002411
372				hsa-miR-595-001987
373				hsa-miR-599-001554
374				hsa-miR-600-001556
375				hsa-miR-603-001566
376				hsa-miR-605-001568
377				hsa-miR-606-001569
378				hsa-miR-607-001570
379				hsa-miR-608-001571
380				hsa-miR-609-001573
381				hsa-miR-613-001586
382				hsa-miR-614-001587
383				hsa-miR-615-001960
384				hsa-miR-615-5p-002353
385				hsa-miR-616-001589
386				hsa-miR-617-001591
387				hsa-miR-620-002672
388				hsa-miR-621-001598
389				hsa-miR-622-001553
390				hsa-miR-624-002430
391				hsa-miR-625-002431
392				hsa-miR-626-001559
393				hsa-miR-629-001562
394				hsa-miR-629-002436
395				hsa-miR-630-001563
396				hsa-miR-631-001564
397				hsa-miR-633-001574
398				hsa-miR-634-001576
399				hsa-miR-635-001578
400				hsa-miR-637-001581
401				hsa-miR-641-001585
402				hsa-miR-642-001592
403				hsa-miR-644-001596
404				hsa-miR-647-001600
405				hsa-miR-649-001602
406				hsa-miR-650-001603
407				hsa-miR-653-002292
408				hsa-miR-654-001611
409				hsa-miR-654-3p-002239
410				hsa-miR-655-001612
411				hsa-miR-658-001513
412				hsa-miR-663B-002857
413				hsa-miR-664-002897
414				hsa-miR-665-002681
415				hsa-miR-668-001992
416				hsa-miR-671-3p-002322
417				hsa-miR-674-002021
418				hsa-miR-675-002005
419				hsa-miR-7-2#-002314
420				hsa-miR-708#-002342
421				hsa-miR-744-002324
422				hsa-miR-744#-002325
423				hsa-miR-758-001990
424				hsa-miR-765-002643
425				hsa-miR-767-3p-001995
426				hsa-miR-767-5p-001993
427				hsa-miR-769-3p-002003
428				hsa-miR-770-5p-002002
429				hsa-miR-871-002354
430				hsa-miR-872-002264
431				hsa-miR-873-002356
432				hsa-miR-874-002268
433				hsa-miR-875-5p-002203
434				hsa-miR-876-3p-002225
435				hsa-miR-876-5p-002205
436				hsa-miR-885-3p-002372
437				hsa-miR-887-002374
438				hsa-miR-888#-002213
439				hsa-miR-889-002202
440				hsa-miR-890-002209
441				hsa-miR-891a-002191
442				hsa-miR-891b-002210
443				hsa-miR-892a-002195
444				hsa-miR-892b-002214
445				hsa-miR-920-002150
446				hsa-miR-921-002151
447				hsa-miR-922-002152
448				hsa-miR-92a-1#-002137
449				hsa-miR-92a-2#-002138
450				hsa-miR-92b#-002343
451				hsa-miR-933-002176
452				hsa-miR-934-002177
453				hsa-miR-935-002178
454				hsa-miR-936-002179
455				hsa-miR-937-002180
456				hsa-miR-938-002181
457				hsa-miR-939-002182
458				hsa-miR-941-002183
459				hsa-miR-943-002188
460				hsa-miR-944-002189
461				hsa-miR-95-000433
462				hsa-miR-96#-002140
463				hsa-miR-98-000577
464				hsa-miR-99a#-002141
465				hsa-miR-29c#-001818
